# Supplementary material for: Antifungal Effect of Copper Nanoparticles against Fusarium kuroshium, an Obligate Symbiont of Euwallacea kuroshio Ambrosia Beetle
Source: J Fungi (Basel). 2022 Mar 27;8(4):347. doi: 10.3390/jof8040347 (PMC9032953; doi:10.3390/jof8040347)
Supplement: Supplementary file 1 [file jof-08-00347-s001.zip]

Archive with 1 entries (1 files):
- jof-1626753-supplementary.xlsx
