# Supplementary material for: Antifungal Effect of Copper Nanoparticles against Fusarium kuroshium, an Obligate Symbiont of Euwallacea kuroshio Ambrosia Beetle
Source: J Fungi (Basel). 2022 Mar 27;8(4):347. doi: 10.3390/jof8040347 (PMC9032953; doi:10.3390/jof8040347)
Supplement: Supplementary file 1 [file jof-08-00347-s001.zip › jof-1626753-supplementary.xlsx]

## Sheet: Table S1
	Table S1. Summary of Illumina sequencing. The dataset in this study was generated collecting the tissue from Fusarium kuroshium colonies growing on PDA medium supplemented with three distinct concentrations of Cu-NPs (0.5, 0.75, and 1 mg/mL). For each concentration, two distinct sampling points were collected (3 and 6 days after inoculation (dai)). Each sample was assessed considering three biolo…
		Sample description Days After Inoculation (dai) / Supplemented Cu-NPs		Biological Replicates	Index	Library Identifier	Paired-end raw reads	Paired-end high-quality (HQ) reads	% of HQ reads
	1	3 DAT	Control (0 mg/mL)	1	ATCACG	NPMFN01	28390887	23979023	84.4603
	2		Control (0 mg/mL)	2	CGATGT	NPMFN02	13061224	11021395	84.3826
	3		Control (0 mg/mL)	3	TTAGGC	NPMFN03	24327154	20226741	83.1447
	4		0.5 mg/mL	1	TGACCA	NPMFN04	21993777	18451743	83.8953
	5		0.5 mg/mL	2	ACAGTG	NPMFN05	24121184	20245077	83.9307
	6		0.5 mg/mL	3	GCCAAT	NPMFN06	25600483	21213021	82.8618
	7		0.75 mg/mL	1	CAGATC	NPMFN07	28535988	23861627	83.6194
	8		0.75 mg/mL	2	ACTTGA	NPMFN08	28777275	24025560	83.488
	9		0.75 mg/mL	3	GATCAG	NPMFN09	25331137	21182413	83.622
	10		1 mg/mL	1	TAGCTT	NPMFN10	26209536	21841105	83.3327
	11		1 mg/mL	2	GGCTAC	NPMFN11	24076665	19059816	79.163
	12		1 mg/mL	3	CTTGTA	NPMFN12	27898562	23402591	83.8846
	13	6 DAT	Control (0 mg/mL)	1	AGTCAA	NPMFN13	19993340	16695634	83.506
	14		Control (0 mg/mL)	2	AGTTCC	NPMFN14	23430234	19667801	83.942
	15		Control (0 mg/mL)	3	ATGTCA	NPMFN15	23515999	18936711	80.5269
	16		0.5 mg/mL	1	CCGTCC	NPMFN16	23208868	18986530	81.8072
	17		0.5 mg/mL	2	GTCCGC	NPMFN17	22372272	18619823	83.2272
	18		0.5 mg/mL	3	GTGAAA	NPMFN18	23504002	19603655	83.4056
	19		0.75 mg/mL	1	GTGGCC	NPMFN19	21811492	18146797	83.1983
	20		0.75 mg/mL	2	GTTTCG	NPMFN20	22462904	18499980	82.3579
	21		0.75 mg/mL	3	CGTACG	NPMFN21	22625483	18607946	82.2433
	22		1 mg/mL	1	GAGTGG	NPMFN22	26210708	21975259	83.8408
	23		1 mg/mL	2	ACTGAT	NPMFN23	23835100	20062213	84.1709
	24		1 mg/mL	3	ATTCCT	NPMFN24	27992021	23462600	83.8189
						Total	579286295	481775061	83.167
						Average reads p/library	2.41369e+07	2.0074e+07

## Sheet: TableS2
	Table S2. Annotation of the Fusarium kuroshium genes by homology-based inference. The annotation process involved BLASTp similarity searches (e-value ≤ 1-06) against the proteins reported from some Fusarium species whose whole genomes have been sequenced. Species such as F. vanettenii 77-13-4, F. graminearum PH-1, F. pseudograminearum CS3096, F. verticillioides 7600, F. fujikuroi IMI 58289, and F…
	F. kuroshio (Gene ID)	Saccharomyces cerevisiae S288C									Neurospora crassa OR74A								Fusarium vanettenii 77-13-4								Fusarium graminearum PH-1								Fusarium pseudograminearum CS3096								Fusarium verticillioides 7600
		Locus	Symbol	Protein product (Accesion No)	Protein Length (a.a.)	Description	Identity %	e-value	Score		Locus	Protein product (Accesion No)	Protein Length (a.a.)	Description	Identity %	e-value	Score		Locus	Protein product (Accesion No)	Protein Length (a.a.)	Description	Identity %	e-value	Score		Locus	Protein product (Accesion No)	Protein Length (a.a.)	Description	Identity %	e-value	Score		Locus	Protein product (Accesion No)	Protein Length (a.a.)	Description	Identity %	e-value	Score		Locus	Protein product (Accesion No)	Protein Length (a.a.)	Description	Identity %	e-value	Score
	FuKu00001	---	---	---	---	---	---	---	---		---	---	---	---	---	---	---		NECHADRAFT_53596	XP_003043251.1	429	hypothetical protein NECHADRAFT_53596	91.784	0	813		FGSG_03486	XP_011322227.1	426	hypothetical protein FGSG_03486	59.762	1.05e-176	504		FPSE_10248	XP_009261640.1	426	hypothetical protein FPSE_10248	57.619	4.97e-171	489		FVEG_13682	XP_018761922.1	409	hypothetical protein FVEG_13682	53.647	4.46e-157	454
	FuKu00002	YMR162C	DNF3	NP_013885.1	1656	aminophospholipid-translocating P4-type ATPase DNF3	34.793	9.81e-139	463		NCU06281	XP_961734.3	1486	P-type ATPase	44.989	0	1142		NECHADRAFT_87386	XP_003043254.1	1255	hypothetical protein NECHADRAFT_87386	89.65	0	2350		FGSG_09020	XP_011328781.1	1559	hypothetical protein FGSG_09020	41.642	0	1011		FPSE_07077	XP_009258470.1	1558	hypothetical protein FPSE_07077	41.748	0	1016		FVEG_06690	XP_018752297.1	1557	phospholipid-translocating ATPase	42.091	2.34e-179	574
	FuKu00003	---	---	---	---	---	---	---	---		NCU05565	XP_011394964.1	995	hypothetical protein NCU05565	30.744	6.85e-36	145		NECHADRAFT_87397	XP_003043260.1	909	predicted protein	66.27	0	1162		FGSG_03670	XP_011322027.1	349	hypothetical protein FGSG_03670	30.182	3.28e-41	155		FPSE_01864	XP_009253258.1	1640	hypothetical protein FPSE_01864	28.571	4.66e-40	159		FVEG_16431	XP_018755374.1	456	hypothetical protein FVEG_16431	36.082	3.61e-57	204
	FuKu00004	---	---	---	---	---	---	---	---		NCU00052	XP_956163.1	640	alpha-methylacyl-CoA racemase	45.548	5.5e-156	464		NECHADRAFT_105666	XP_003043256.1	565	predicted protein	96.27	0	1118		FGSG_03666	XP_011322031.1	565	hypothetical protein FGSG_03666	82.416	0	992		FPSE_01868	XP_009253262.1	565	hypothetical protein FPSE_01868	82.416	0	988		FVEG_08773	XP_018755370.1	464	hypothetical protein FVEG_08773	81.148	0	624
	FuKu00005	---	---	---	---	---	---	---	---		NCU05188	XP_961851.1	753	FAD monooxygenase	57.749	0	823		NECHADRAFT_64650	XP_003043258.1	673	predicted protein	95.536	0	1336		FGSG_09110	XP_011328679.1	667	phenol 2-monooxygenase	83.158	0	1180		FPSE_05978	XP_009257371.1	678	hypothetical protein FPSE_05978	58.789	0	840		FVEG_09986	XP_018757048.1	663	phenol 2-monooxygenase	87.029	0	1221
	FuKu00006	---	---	---	---	---	---	---	---		NCU00055	XP_955806.1	323	catechol 1,2-dioxygenase 1	53.497	2.11e-103	308		NECHADRAFT_53630	XP_003043257.1	309	predicted protein	94.175	0	612		FGSG_03667	XP_011322030.1	301	hypothetical protein FGSG_03667	85.526	0	548		FPSE_01867	XP_009253261.1	300	hypothetical protein FPSE_01867	86.735	0	541		FVEG_08774	XP_018755371.1	300	hypothetical protein FVEG_08774	86.441	0	549
	FuKu00007	YDR402C	DIT2	NP_010690.1	489	putative cytochrome P450	27.962	9.33e-10	58.5		NCU08128	XP_959671.3	557	benzoate 4-monooxygenase cytochrome P450	46.182	4.48e-160	469		NECHADRAFT_53444	XP_003043255.1	436	hypothetical protein NECHADRAFT_53444, partial	91.08	0	820		FGSG_03540	XP_011322169.1	492	isotrichodermin C-15 hydroxylase	44.088	2.14e-132	395		FPSE_12158	XP_009263550.1	492	TRI11	43.061	2.11e-130	390		FVEG_14141	XP_018762507.1	502	hypothetical protein FVEG_14141	41.01	3.58e-134	401
	FuKu00008	---	---	---	---	---	---	---	---		NCU05060	XP_956434.2	468	hypothetical protein NCU05060	34.551	2.5e-62	210		NECHADRAFT_87371	XP_003043248.1	373	hypothetical protein NECHADRAFT_87371	68.721	0	552		FGSG_02155	XP_011318036.1	457	hypothetical protein FGSG_02155	33.165	6.9e-75	243		FPSE_03742	XP_009255136.1	459	hypothetical protein FPSE_03742	34.097	6.15e-77	249		FVEG_16152	XP_018753730.1	454	hypothetical protein FVEG_16152	33.842	7.88e-75	244
	FuKu00009	YPR196W	---	NP_015522.1	470	putative maltose-responsive transcription factor	48.571	1.11e-05	46.2		NCU09974	XP_011393289.1	780	fungal specific transcription factor domain-containing protein	33.538	2.78e-89	297		NECHADRAFT_53663	XP_003043249.1	406	hypothetical protein NECHADRAFT_53663, partial	79.582	0	697		FGSG_03559	XP_011322149.1	417	hypothetical protein FGSG_03559	42.727	1.75e-103	324		FPSE_10917	XP_009262309.1	453	hypothetical protein FPSE_10917	47.5	1.02e-128	391		FVEG_14103	XP_018762202.1	590	hypothetical protein FVEG_14103	45.066	1.38e-173	512
	FuKu00010	---	---	---	---	---	---	---	---		---	---	---	---	---	---	---		NECHADRAFT_97628	XP_003043259.1	716	predicted protein	95.816	0	1410		FGSG_03668	XP_011322029.1	649	L-serine dehydratase	84.604	0	1106		FPSE_01866	XP_009253260.1	712	hypothetical protein FPSE_01866	81.415	0	1150		FVEG_16429	XP_018755372.1	653	hypothetical protein FVEG_16429	84.42	0	1079
	FuKu00011	YBR008C	FLR1	NP_009562.1	548	Flr1p	29.502	1.26e-75	249		NCU05580	XP_960542.1	531	membrane transporter	53.924	0	551		NECHADRAFT_97619	XP_003043253.1	482	hypothetical protein NECHADRAFT_97619	85.516	0	840		FGSG_02869	XP_011322937.1	518	hypothetical protein FGSG_02869	51.485	0	526		FPSE_05509	XP_009256902.1	518	hypothetical protein FPSE_05509	51.102	0	527		FVEG_13166	XP_018761310.1	511	hypothetical protein FVEG_13166	49.799	1.54e-180	520
	FuKu00012	---	---	---	---	---	---	---	---		---	---	---	---	---	---	---		---	---	---	---	---	---	---		FGSG_12448	XP_011322354.1	594	hypothetical protein FGSG_12448	65.517	2.11e-63	207		FPSE_04705	XP_009256098.1	755	hypothetical protein FPSE_04705	63.699	1.2e-60	201		FVEG_10950	XP_018758331.1	760	hypothetical protein FVEG_10950	67.586	1.14e-65	216
	FuKu00013	---	---	---	---	---	---	---	---		NCU01882	XP_011392888.1	594	purine transporter	54.766	0	557		NECHADRAFT_53398	XP_003043250.1	510	hypothetical protein NECHADRAFT_53398	96.245	0	986		FGSG_03523	XP_011322186.1	524	hypothetical protein FGSG_03523	71.486	0	740		FPSE_05618	XP_009257011.1	584	hypothetical protein FPSE_05618	52.668	0	591		FVEG_13691	XP_018761931.1	590	MFS transporter, AGZA family, xanthine/uracil permease	74.746	0	923
	FuKu00014	---	---	---	---	---	---	---	---		---	---	---	---	---	---	---		NECHADRAFT_87380	XP_003043355.1	362	hypothetical protein NECHADRAFT_87380	77.311	0	564		---	---	---	---	---	---	---		FPSE_11022	XP_009262414.1	335	hypothetical protein FPSE_11022	33.028	1.79e-06	48.1		---	---	---	---	---	---	---
	FuKu00015	---	---	---	---	---	---	---	---		NCU09765	XP_958349.1	297	surface protein 1	37.19	1e-20	85.1		NECHADRAFT_53490	XP_003043356.1	130	hypothetical protein NECHADRAFT_53490	95.385	1.67e-86	251		FGSG_03445	XP_011322271.1	147	hypothetical protein FGSG_03445	74.83	1.35e-72	216		FPSE_10289	XP_009261681.1	147	hypothetical protein FPSE_10289	75.51	8.3e-73	217		FVEG_13669	XP_018761909.1	145	hypothetical protein FVEG_13669	88.356	1.28e-89	260
	FuKu00016	YGR233C	PHO81	NP_011749.3	1178	Pho81p	30	7e-07	50.4		NCU07934	XP_962450.2	766	hypothetical protein NCU07934	29.63	2.58e-15	78.6		NECHADRAFT_87396	XP_003043361.1	694	hypothetical protein NECHADRAFT_87396	90.063	0	1167		FGSG_05037	XP_011323520.1	648	hypothetical protein FGSG_05037	24.147	5.71e-16	80.5		FPSE_06685	XP_009258078.1	1981	hypothetical protein FPSE_06685	27.182	8.31e-24	106		FVEG_13919	XP_018762338.1	954	hypothetical protein FVEG_13919	29.839	1.63e-19	92.8
	FuKu00017	YNR048W	---	NP_014446.3	393	putative aminophospholipid translocase regulatory protein	34.069	3.67e-75	241		NCU01165	XP_961531.1	412	LEM3/CDC50 family protein	34.719	2.48e-62	208		NECHADRAFT_53654	XP_003043357.1	402	hypothetical protein NECHADRAFT_53654	81.22	0	706		FGSG_10041	XP_011318968.1	426	hypothetical protein FGSG_10041	41	4.78e-85	268		FPSE_04529	XP_009255922.1	426	hypothetical protein FPSE_04529	40.943	8.36e-86	270		FVEG_02764	XP_018746514.1	426	hypothetical protein FVEG_02764	42.5	2.77e-88	277
	FuKu00018	---	---	---	---	---	---	---	---		NCU04624	XP_957942.1	700	hypothetical protein NCU04624	38.25	1.22e-72	249		NECHADRAFT_97614	XP_003043350.1	585	hypothetical protein NECHADRAFT_97614	89.432	0	1130		FGSG_03522	XP_011322187.1	629	hypothetical protein FGSG_03522	47.516	9.37e-175	514		FPSE_12175	XP_009263567.1	649	hypothetical protein FPSE_12175	48.212	3.06e-175	516		FVEG_13690	XP_018761930.1	618	hypothetical protein FVEG_13690	49.211	0	545
	FuKu00019	YMR015C	ERG5	NP_013728.1	538	C-22 sterol desaturase	32.105	5.98e-13	68.9		NCU02852	XP_964142.1	542	cytochrome P450	32.816	9.72e-74	245		NECHADRAFT_53484	XP_003043348.1	518	hypothetical protein NECHADRAFT_53484	86.68	0	894		FGSG_03700	XP_011321994.1	532	hypothetical protein FGSG_03700	42.623	4.47e-136	407		FPSE_07864	XP_009259257.1	489	hypothetical protein FPSE_07864	43.711	2.95e-137	409		FVEG_12380	XP_018760275.1	522	hypothetical protein FVEG_12380	53.95	0	593
	FuKu00020	YBR222C	PCS60	NP_009781.3	543	Pcs60p	26.374	5.42e-29	119		NCU00677	XP_965817.1	577	phenylacetyl-CoA ligase	60.208	0	738		NECHADRAFT_53430	XP_003043346.1	578	hypothetical protein NECHADRAFT_53430	92.734	0	1062		FGSG_05761	XP_011324348.1	579	hypothetical protein FGSG_05761	58.966	0	722		FPSE_04490	XP_009255883.1	579	hypothetical protein FPSE_04490	59.138	0	724		FVEG_05859	XP_018751083.1	579	hypothetical protein FVEG_05859	59.655	0	730
	FuKu00021	---	---	---	---	---	---	---	---		---	---	---	---	---	---	---		NECHADRAFT_97613	XP_003043349.1	342	hypothetical protein NECHADRAFT_97613	85.755	0	615		FGSG_03560	XP_011322148.1	322	hypothetical protein FGSG_03560	55.556	5.08e-140	403		FPSE_10918	XP_009262310.1	357	hypothetical protein FPSE_10918	61.823	1.82e-167	474		FVEG_14102	XP_018762201.1	366	hypothetical protein FVEG_14102	55.278	1.91e-147	424
	FuKu00022	YPR198W	SGE1	NP_015524.1	543	Sge1p	30.628	3.97e-39	147		NCU00711	XP_964545.2	624	multidrug resistance protein fnx1	46.875	1.04e-98	311		NECHADRAFT_53410	XP_003043362.1	519	hypothetical protein NECHADRAFT_53410	95.309	0	775		FGSG_03726	XP_011321967.1	307	hypothetical protein FGSG_03726	74.57	4.39e-147	425		FPSE_06094	XP_009257487.1	543	hypothetical protein FPSE_06094	74.874	0	614		FVEG_08721	XP_018755300.1	534	hypothetical protein FVEG_08721	72.953	0	601
	FuKu00023	YHR007C	ERG11	NP_011871.1	530	sterol 14-demethylase	21.609	5.09e-08	53.1		NCU08197	XP_959287.3	785	cytochrome P450 2E1	30.799	3.79e-66	229		NECHADRAFT_87379	XP_003043354.1	524	hypothetical protein NECHADRAFT_87379	92.557	0	1018		FGSG_10571	XP_011319569.1	523	hypothetical protein FGSG_10571	28.367	1.78e-64	220		FPSE_02922	XP_009254316.1	526	hypothetical protein FPSE_02922	30.137	1.54e-65	223		FVEG_03262	XP_018747278.1	523	hypothetical protein FVEG_03262	28.599	1.36e-67	229
	FuKu00024	---	---	---	---	---	---	---	---		NCU04478	XP_957047.2	718	phospholipase D active site-containing protein	38.988	4.29e-65	218		NECHADRAFT_72919	XP_003043345.1	592	hypothetical protein NECHADRAFT_72919	80.612	1.96e-172	494		FGSG_10678	XP_011319687.1	646	hypothetical protein FGSG_10678	57.807	5.65e-116	350		FPSE_05705	XP_009257098.1	638	hypothetical protein FPSE_05705	59.468	3.36e-117	353		FVEG_03418	XP_018747469.1	631	hypothetical protein FVEG_03418	62.838	1.07e-121	365
	FuKu00025	YJL206C	---	NP_012329.1	758	uncharacterized protein YJL206C	24.731	3.76e-15	77.4		NCU02214	XP_959429.2	1028	TAH-2	26.415	1.76e-48	183		NECHADRAFT_53697	XP_003043360.1	946	hypothetical protein NECHADRAFT_53697	94.61	0	1362		FGSG_12398	XP_011322033.1	713	hypothetical protein FGSG_12398	74.377	0	1069		FPSE_01869	XP_009253263.1	961	hypothetical protein FPSE_01869	75.104	0	1088		FVEG_08771	XP_018755368.1	720	hypothetical protein FVEG_08771	75.867	0	1097
	FuKu00026	YNL331C	AAD14	NP_014068.1	376	putative aryl-alcohol dehydrogenase	25.316	3.06e-14	70.9		NCU07240	XP_011394722.1	350	aflatoxin B1 aldehyde reductase member 2	35.443	4.69e-52	177		NECHADRAFT_53519	XP_003043352.1	302	hypothetical protein NECHADRAFT_53519	93.046	0	588		FGSG_10216	XP_011319163.1	353	hypothetical protein FGSG_10216	34.7	1.74e-46	162		FPSE_03657	XP_009255051.1	353	hypothetical protein FPSE_03657	35.238	3.86e-50	172		FVEG_11943	XP_018759722.1	336	hypothetical protein FVEG_11943	66.261	6.77e-155	441
	FuKu00027	---	---	---	---	---	---	---	---		---	---	---	---	---	---	---		NECHADRAFT_87376	XP_003043351.1	280	hypothetical protein NECHADRAFT_87376	83.214	2.14e-161	453		---	---	---	---	---	---	---		---	---	---	---	---	---	---		FVEG_17136	XP_018759720.1	283	hypothetical protein FVEG_17136	37.722	9.05e-59	191
	FuKu00028	YJR154W	---	NP_012688.1	346	uncharacterized protein YJR154W	30.686	9.21e-33	123		---	---	---	---	---	---	---		NECHADRAFT_87378	XP_003043353.1	289	hypothetical protein NECHADRAFT_87378	95.156	0	576		---	---	---	---	---	---	---		---	---	---	---	---	---	---		FVEG_13971	XP_018762407.1	306	hypothetical protein FVEG_13971	32.646	2.99e-43	152
	FuKu00029	YKL094W	YJU3	NP_012829.1	313	acylglycerol lipase	21.825	3.52e-07	48.5		NCU08995	XP_011393975.1	621	dual specificity phosphatase, variant	35.294	3.38e-08	53.1		NECHADRAFT_53697	XP_003043360.1	946	hypothetical protein NECHADRAFT_53697	92.653	5.77e-158	467		FGSG_12397	XP_011322032.1	271	hypothetical protein FGSG_12397	70.37	2.07e-136	389		FPSE_01869	XP_009253263.1	961	hypothetical protein FPSE_01869	71.121	1.44e-106	332		FVEG_08772	XP_018755369.1	270	hypothetical protein FVEG_08772	67.407	1.8e-134	384
	FuKu00030	---	---	---	---	---	---	---	---		---	---	---	---	---	---	---		NECHADRAFT_97623	XP_003043359.1	359	hypothetical protein NECHADRAFT_97623	92.201	0	664		FGSG_03664	XP_011322034.1	359	hypothetical protein FGSG_03664	70.67	4.44e-179	504		FPSE_01870	XP_009253264.1	359	hypothetical protein FPSE_01870	70.95	1.02e-179	506		FVEG_08770	XP_018755367.1	359	hypothetical protein FVEG_08770	70.225	1.74e-175	496
	FuKu00031	YBL098W	BNA4	NP_009454.1	460	kynurenine 3-monooxygenase	54.286	5.44e-05	43.1		NCU07737	XP_958188.1	450	salicylate hydroxylase	32.518	9.68e-49	173		NECHADRAFT_53442	XP_003043268.1	412	hypothetical protein NECHADRAFT_53442	91.505	0	744		FGSG_03729	XP_011321963.1	412	hypothetical protein FGSG_03729	77.427	0	678		FPSE_06097	XP_009257490.1	412	hypothetical protein FPSE_06097	76.942	0	674		FVEG_08717	XP_018755296.1	412	hypothetical protein FVEG_08717	76.942	0	664
	FuKu00032	YMR068W	AVO2	NP_013784.1	426	Avo2p	28.421	2.49e-05	45.1		NCU04881	XP_957922.2	1201	hypothetical protein NCU04881	31	6.48e-08	54.7		NECHADRAFT_22481	XP_003043278.1	613	hypothetical protein NECHADRAFT_22481, partial	79.327	0	1032		FGSG_14016	XP_011323062.1	628	hypothetical protein FGSG_14016	40.836	1.36e-151	455		FPSE_08162	XP_009259555.1	626	hypothetical protein FPSE_08162	41.148	6.86e-155	463		FVEG_17627	XP_018762257.1	635	hypothetical protein FVEG_17627	36.437	1.34e-129	399
	FuKu00033	YGR197C	SNG1	NP_011713.1	547	Sng1p	23.511	5.49e-09	56.2		---	---	---	---	---	---	---		NECHADRAFT_105675	XP_003043402.1	399	hypothetical protein NECHADRAFT_105675	93.182	0	778		FGSG_03659	XP_011322040.1	443	hypothetical protein FGSG_03659	43.198	1.36e-123	371		FPSE_01875	XP_009253269.1	443	hypothetical protein FPSE_01875	43.437	3.05e-122	367		FVEG_08696	XP_018755272.1	481	hypothetical protein FVEG_08696	63.244	0	644
	FuKu00034	---	---	---	---	---	---	---	---		NCU09575	XP_959686.1	578	sterol esterase	34.828	3.73e-35	137		NECHADRAFT_53661	XP_003043273.1	538	hypothetical protein NECHADRAFT_53661	91.589	0	1037		FGSG_13166	XP_011327367.1	530	hypothetical protein FGSG_13166	76.636	0	875		FPSE_08046	XP_009259439.1	529	hypothetical protein FPSE_08046	76.262	0	862		FVEG_12595	XP_018760554.1	534	hypothetical protein FVEG_12595	79.626	0	910
	FuKu00035	YFR007W	YFH7	NP_116662.1	353	Yfh7p	29.442	1.68e-21	89.4		NCU04309	XP_960955.3	244	phosphoribulokinase/uridine kinase	41.364	6.43e-52	170		NECHADRAFT_81005	XP_003042607.1	227	hypothetical protein NECHADRAFT_81005	32.536	1.55e-30	114		FGSG_10322	XP_011319282.1	236	hypothetical protein FGSG_10322	43.243	2.05e-61	194		FPSE_12353	XP_009263745.1	236	hypothetical protein FPSE_12353	43.498	4.87e-62	196		FVEG_03052	XP_018746966.1	236	hypothetical protein FVEG_03052	43.049	5.75e-58	186
	FuKu00036	---	---	---	---	---	---	---	---		---	---	---	---	---	---	---		NECHADRAFT_53385	XP_003043267.1	348	predicted protein	96.552	0	705		FGSG_03728	XP_011321964.1	351	hypothetical protein FGSG_03728	83.761	0	617		FPSE_06096	XP_009257489.1	350	hypothetical protein FPSE_06096	83.714	0	615		FVEG_08718	XP_018755297.1	349	hypothetical protein FVEG_08718	85.1	0	625
	FuKu00037	---	---	---	---	---	---	---	---		---	---	---	---	---	---	---		NECHADRAFT_87415	XP_003043272.1	479	hypothetical protein NECHADRAFT_87415	85.208	0	767		---	---	---	---	---	---	---		---	---	---	---	---	---	---		FVEG_16424	XP_018755356.1	149	hypothetical protein FVEG_16424	49.64	1.46e-37	135
	FuKu00038	---	---	---	---	---	---	---	---		NCU02679	XP_965452.2	648	carboxylesterase	32.958	7.51e-49	179		NECHADRAFT_87478	XP_003043301.1	567	hypothetical protein NECHADRAFT_87478	87.125	0	1035		FGSG_07080	XP_011326781.1	636	hypothetical protein FGSG_07080	29.679	2.94e-57	203		FPSE_02702	XP_009254096.1	638	hypothetical protein FPSE_02702	29.112	7.42e-55	197		FVEG_08093	XP_018754449.1	595	hypothetical protein FVEG_08093	30.019	1.54e-51	187
	FuKu00039	YOR337W	TEA1	NP_014982.3	759	Tea1p	22.958	1.09e-09	59.3		NCU04866	XP_959123.2	649	ADA-6	26.705	1.71e-27	116		NECHADRAFT_87420	XP_003043275.1	617	hypothetical protein NECHADRAFT_87420	81.759	0	1049		FGSG_01293	XP_011317075.1	892	hypothetical protein FGSG_01293	26.58	6.53e-39	152		FPSE_11604	XP_009262996.1	859	hypothetical protein FPSE_11604	26.852	1.25e-37	148		FVEG_01733	XP_018744735.1	645	hypothetical protein FVEG_01733	34.101	4.76e-99	318
	FuKu00040	---	---	---	---	---	---	---	---		---	---	---	---	---	---	---		NECHADRAFT_87400	XP_003043261.1	344	predicted protein	97.941	0	703		FGSG_03731	XP_011321961.1	346	hypothetical protein FGSG_03731	88.724	0	648		FPSE_06099	XP_009257492.1	346	hypothetical protein FPSE_06099	89.318	0	649		FVEG_08715	XP_018755294.1	346	hypothetical protein FVEG_08715	88.623	0	636
	FuKu00041	YNR055C	HOL1	NP_014453.3	586	Hol1p	22.638	5.28e-20	91.7		NCU07960	XP_962093.2	591	MFS transporter	23.905	2.92e-31	126		NECHADRAFT_97632	XP_003043262.1	520	hypothetical protein NECHADRAFT_97632	93.843	0	1010		FGSG_03732	XP_011321960.1	533	hypothetical protein FGSG_03732	76.075	0	868		FPSE_06100	XP_009257493.1	533	hypothetical protein FPSE_06100	76.075	0	855		FVEG_08716	XP_018755295.1	601	hypothetical protein FVEG_08716	75.514	0	867
	FuKu00042	YOR049C	RSB1	NP_014692.1	354	phospholipid-translocating ATPase RSB1	29.851	2.74e-30	117		NCU05068	XP_956057.1	338	hypothetical protein NCU05068	28.037	1.38e-32	124		NECHADRAFT_97633	XP_003043263.1	309	hypothetical protein NECHADRAFT_97633	87.654	0	581		FGSG_10923	XP_011325456.1	294	hypothetical protein FGSG_10923	57.491	9.58e-115	338		FPSE_01364	XP_009252759.1	294	hypothetical protein FPSE_01364	59.341	6.16e-114	336		FVEG_11608	XP_018759311.1	307	hypothetical protein FVEG_11608	53.846	3.02e-116	343
	FuKu00043	YNR002C	ATO2	NP_014399.3	282	putative ammonium permease ATO2	30.332	5.75e-25	99		NCU06043	XP_959806.2	303	GPR/FUN34 family protein	26.809	7.15e-19	82		NECHADRAFT_87410	XP_003043269.1	228	hypothetical protein NECHADRAFT_87410	98.684	2.2e-163	454		FGSG_03652	XP_011322047.1	230	hypothetical protein FGSG_03652	78.261	1.6e-125	358		FPSE_01883	XP_009253277.1	230	hypothetical protein FPSE_01883	78.696	2.63e-126	360		FVEG_08800	XP_018755406.1	230	hypothetical protein FVEG_08800	79.13	2.09e-127	363
	FuKu00044	YKR105C	VBA5	NP_013031.3	582	basic amino acid transporter	28.025	5.11e-53	188		NCU09458	XP_011395299.1	601	MFS transporter, variant	42.05	1.5e-128	389		NECHADRAFT_97645	XP_003043277.1	535	hypothetical protein NECHADRAFT_97645	92.958	0	784		FGSG_04188	XP_011321440.1	568	hypothetical protein FGSG_04188	51.586	8.26e-156	458		FPSE_10392	XP_009261784.1	568	hypothetical protein FPSE_10392	52.7	6.43e-154	453		FVEG_10376	XP_018757583.1	567	hypothetical protein FVEG_10376	53.348	8.8e-156	458
	FuKu00045	YKR105C	VBA5	NP_013031.3	582	basic amino acid transporter	27.84	5.08e-40	150		NCU09458	XP_011395299.1	601	MFS transporter, variant	29.614	1.03e-58	205		NECHADRAFT_53620	XP_003043274.1	514	hypothetical protein NECHADRAFT_53620, partial	95.074	0	764		FGSG_02322	XP_011318231.1	544	hypothetical protein FGSG_02322	32.564	2.72e-62	213		FPSE_03801	XP_009255196.1	544	aurT	32.333	1.82e-61	211		FVEG_01738	XP_018744739.1	546	hypothetical protein FVEG_01738	60.268	0	557
	FuKu00046	YHR178W	STB5	NP_012048.3	743	Stb5p	20.795	4.08e-10	60.8		NCU06799	XP_963640.3	1176	fungal specific transcription factor	24.638	2.17e-15	79.3		NECHADRAFT_87404	XP_003043264.1	698	hypothetical protein NECHADRAFT_87404	94.842	0	1364		FGSG_03727	XP_011321965.1	706	hypothetical protein FGSG_03727	65.079	0	930		FPSE_06095	XP_009257488.1	706	hypothetical protein FPSE_06095	64.356	0	931		FVEG_08719	XP_018755298.1	695	hypothetical protein FVEG_08719	64.327	0	905
	FuKu00047	---	---	---	---	---	---	---	---		---	---	---	---	---	---	---		NECHADRAFT_29076	XP_003043271.1	147	hypothetical protein NECHADRAFT_29076, partial	50.785	6.29e-59	186		FGSG_03653	XP_011322046.1	202	hypothetical protein FGSG_03653	30.638	2.28e-31	116		FPSE_01882	XP_009253276.1	202	hypothetical protein FPSE_01882	31.381	5.32e-34	123		FVEG_08350	XP_018754841.1	216	hypothetical protein FVEG_08350	32.922	7.69e-33	121
	FuKu00048	---	---	---	---	---	---	---	---		---	---	---	---	---	---	---		NECHADRAFT_87407	XP_003043266.1	514	predicted protein	81.008	0	862		FGSG_04437	XP_011321165.1	558	hypothetical protein FGSG_04437	27.155	1.99e-11	65.1		FPSE_09931	XP_009261323.1	558	hypothetical protein FPSE_09931	27.074	2.85e-09	58.2		FVEG_11208	XP_018758657.1	543	hypothetical protein FVEG_11208	25.439	2.5e-06	49.7
	FuKu00049	---	---	---	---	---	---	---	---		NCU09640	XP_958171.3	541	MFS toxin efflux pump	30.337	5.3e-09	51.6		NECHADRAFT_97645	XP_003043277.1	535	hypothetical protein NECHADRAFT_97645	91.667	1.26e-54	179		FGSG_04188	XP_011321440.1	568	hypothetical protein FGSG_04188	35.802	7.2e-11	57.4		FPSE_10392	XP_009261784.1	568	hypothetical protein FPSE_10392	35.802	8.93e-11	57		FVEG_13953	XP_018762382.1	534	hypothetical protein FVEG_13953	41.176	5.1e-14	67
	FuKu00050	YKL060C	FBA1	NP_012863.1	359	fructose-bisphosphate aldolase FBA1	25.94	1.13e-07	50.4		NCU04401	XP_957478.1	288	fructose-bisphosphate aldolase	73.427	6.37e-154	434		NECHADRAFT_87406	XP_003043265.1	286	hypothetical protein NECHADRAFT_87406	96.853	0	573		FGSG_08044	XP_011320780.1	290	hypothetical protein FGSG_08044	55.83	1.49e-99	296		FPSE_02327	XP_009253721.1	290	hypothetical protein FPSE_02327	56.383	4.93e-101	300		FVEG_07455	XP_018753503.1	289	hypothetical protein FVEG_07455	46.454	1.04e-82	254
	FuKu00051	---	---	---	---	---	---	---	---		NCU01058	XP_961670.1	604	hypothetical protein NCU01058	24.13	3.64e-12	68.6		NECHADRAFT_102121	XP_003043372.1	747	expressed protein	72.423	0	1067		---	---	---	---	---	---	---		FPSE_08984	XP_009260376.1	480	hypothetical protein FPSE_08984	28.846	1.05e-09	60.5		FVEG_05928	XP_018751165.1	441	hypothetical protein FVEG_05928	36.118	1.47e-66	229
	FuKu00052	---	---	---	---	---	---	---	---		NCU10110	XP_001728537.1	449	3-hydroxyisobutyrate dehydrogenase	58.166	2.87e-172	494		NECHADRAFT_53431	XP_003043365.1	439	hypothetical protein NECHADRAFT_53431	93.151	0	836		FGSG_05284	XP_011323795.1	333	hypothetical protein FGSG_05284	27.778	5.97e-14	71.6		FPSE_07208	XP_009258601.1	333	hypothetical protein FPSE_07208	27.35	4.65e-13	68.9		FVEG_12738	XP_018760734.1	1120	hypothetical protein FVEG_12738	36.455	1.11e-50	186
	FuKu00053	---	---	---	---	---	---	---	---		NCU01000	XP_011394454.1	629	X-Pro dipeptidyl-peptidase	26.079	2.06e-34	137		NECHADRAFT_97630	XP_003043363.1	588	predicted protein	95.068	0	1176		FGSG_03730	XP_011321962.1	586	hypothetical protein FGSG_03730	84.471	0	1068		FPSE_06098	XP_009257491.1	586	hypothetical protein FPSE_06098	84.13	0	1068		FVEG_08714	XP_018755293.1	588	hypothetical protein FVEG_08714	84.471	0	1063
	FuKu00054	YGR138C	TPO2	NP_011654.1	614	spermine transporter	38.085	6.48e-102	323		NCU00306	XP_957777.1	609	MFS multidrug transporter	56.997	0	663		NECHADRAFT_87421	XP_003043370.1	598	predicted protein	97.157	0	1190		FGSG_03725	XP_011321968.1	602	hypothetical protein FGSG_03725	82.753	0	1016		FPSE_06093	XP_009257486.1	602	hypothetical protein FPSE_06093	82.255	0	1016		FVEG_08722	XP_018755301.1	602	hypothetical protein FVEG_08722	82.753	0	1021
	FuKu00055	YDR213W	UPC2	NP_010499.1	913	Upc2p	47.917	5.58e-10	59.7		NCU08594	XP_963739.1	517	hypothetical protein NCU08594	23.371	7.46e-23	100		NECHADRAFT_53539	XP_003043364.1	454	hypothetical protein NECHADRAFT_53539	89.532	0	809		FGSG_04311	XP_011321304.1	505	hypothetical protein FGSG_04311	44.019	3.89e-117	355		FPSE_04832	XP_009256225.1	505	hypothetical protein FPSE_04832	44.019	3.02e-116	353		FVEG_11353	XP_018758875.1	509	hypothetical protein FVEG_11353	44.418	2.1e-120	364
	FuKu00056	---	---	---	---	---	---	---	---		NCU01704	XP_956910.1	392	NADP:D-xylose dehydrogenase	27.957	4.9e-05	43.9		NECHADRAFT_53518	XP_003043367.1	435	predicted protein	98.391	0	899		FGSG_03655	XP_011322044.1	435	hypothetical protein FGSG_03655	88.479	0	835		FPSE_01880	XP_009253274.1	435	hypothetical protein FPSE_01880	88.94	0	839		FVEG_08759	XP_018755351.1	435	oxidoreductase	89.607	0	837
	FuKu00057	YPR074C	TKL1	NP_015399.1	680	transketolase TKL1	61.143	0	875		NCU01328	XP_961414.2	686	transketolase	67.432	0	1010		NECHADRAFT_61008	XP_003050734.1	685	predicted protein	68.338	0	1026		FGSG_09998	XP_011318919.1	685	transketolase 1	69.054	0	1023		FPSE_03896	XP_009255289.1	682	hypothetical protein FPSE_03896	68.768	0	1013		FVEG_02780	XP_018746533.1	733	transketolase	69.341	0	1035
	FuKu00058	---	---	---	---	---	---	---	---		NCU01123	XP_961030.1	511	hypothetical protein NCU01123	33.465	2.5e-84	273		NECHADRAFT_97646	XP_003043374.1	533	hypothetical protein NECHADRAFT_97646	89.071	0	978		FGSG_07661	XP_011327452.1	501	hypothetical protein FGSG_07661	35.928	1.36e-76	252		FPSE_07028	XP_009258421.1	501	hypothetical protein FPSE_07028	37	1.47e-78	258		FVEG_10867	XP_018758228.1	540	hypothetical protein FVEG_10867	65.672	0	727
	FuKu00059	YBL069W	AST1	NP_009484.2	429	Ast1p	21.994	2.18e-09	56.2		NCU08768	XP_956089.2	407	hypothetical protein NCU08768	29.863	1.73e-36	136		NECHADRAFT_87425	XP_003043373.1	347	hypothetical protein NECHADRAFT_87425	92.537	0	611		FGSG_03913	XP_011321755.1	348	hypothetical protein FGSG_03913	30.702	4e-36	134		FPSE_05527	XP_009256920.1	377	hypothetical protein FPSE_05527	29.06	8.16e-36	134		FVEG_10104	XP_018757178.1	355	hypothetical protein FVEG_10104	34.218	4.57e-41	149
	FuKu00060	YMR015C	ERG5	NP_013728.1	538	C-22 sterol desaturase	25.926	1.82e-07	51.6		NCU02852	XP_964142.1	542	cytochrome P450	29.072	1.51e-49	179		NECHADRAFT_53600	XP_003043300.1	506	predicted protein	93.846	0	1006		FGSG_06447	XP_011326045.1	505	hypothetical protein FGSG_06447	78.805	0	856		FPSE_10099	XP_009261491.1	519	hypothetical protein FPSE_10099	83.43	0	914		FVEG_04417	XP_018748856.1	519	3-hydroxyphenylacetate 6-hydroxylase	85.853	0	947
	FuKu00061	---	---	---	---	---	---	---	---		---	---	---	---	---	---	---		NECHADRAFT_87432	XP_003043378.1	354	predicted protein	55.331	2.29e-132	387		---	---	---	---	---	---	---		---	---	---	---	---	---	---		---	---	---	---	---	---	---
	FuKu00062	---	---	---	---	---	---	---	---		NCU09798	XP_960108.2	612	aryl-alcohol dehydrogenase	30.82	3.07e-74	251		NECHADRAFT_87097	XP_003041895.1	611	hypothetical protein NECHADRAFT_87097	64.356	0	832		FGSG_12390	XP_011321952.1	610	hypothetical protein FGSG_12390	61.269	0	788		FPSE_08436	XP_009259829.1	610	hypothetical protein FPSE_08436	60.768	0	783		FVEG_08707	XP_018755284.1	609	hypothetical protein FVEG_08707	60.768	0	783
	FuKu00063	---	---	---	---	---	---	---	---		NCU02648	XP_965421.2	522	methyltransferase	38.973	6.16e-72	234		NECHADRAFT_64655	XP_003043366.1	330	hypothetical protein NECHADRAFT_64655	96.97	0	672		FGSG_13976	XP_011325854.1	328	hypothetical protein FGSG_13976	42.683	2.56e-96	291		FPSE_02915	XP_009254309.1	328	hypothetical protein FPSE_02915	43.902	5.54e-99	298		FVEG_13923	XP_018762342.1	327	hypothetical protein FVEG_13923	43.478	3.04e-95	289
	FuKu00064	YNL202W	SPS19	NP_014197.2	292	2,4-dienoyl-CoA reductase (NADPH)	26.923	7.03e-13	65.5		NCU02097	XP_963989.1	340	short chain dehydrogenase	45.62	3.17e-67	215		NECHADRAFT_81278	XP_003042275.1	293	predicted protein	40.426	2.54e-71	224		FGSG_04064	XP_011321582.1	293	hypothetical protein FGSG_04064	41.637	9.34e-72	225		FPSE_05208	XP_009256601.1	293	hypothetical protein FPSE_05208	41.993	2.04e-72	227		FVEG_10247	XP_018757361.1	293	hypothetical protein FVEG_10247	41.509	1.99e-69	219
	FuKu00065	---	---	---	---	---	---	---	---		---	---	---	---	---	---	---		NECHADRAFT_87422	XP_003043371.1	459	hypothetical protein NECHADRAFT_87422	79.622	0	767		FGSG_03699	XP_011321995.1	526	hypothetical protein FGSG_03699	31.156	7.54e-56	195		FPSE_06067	XP_009257460.1	526	hypothetical protein FPSE_06067	31.156	2.66e-56	196		FVEG_16443	XP_018755405.1	267	hypothetical protein FVEG_16443	43.662	2.47e-57	192
	FuKu00066	YDL114W	---	NP_010169.1	308	short-chain dehydrogenase/reductase	28.704	3e-20	89.4		NCU06845	XP_963319.2	360	short chain dehydrogenase/reductase	31.452	1.86e-37	141		NECHADRAFT_64661	XP_003043376.1	243	hypothetical protein NECHADRAFT_64661	91.358	6.3e-167	474		FGSG_03734	XP_011321958.1	210	hypothetical protein FGSG_03734	73.46	2.33e-111	331		FPSE_06101	XP_009257494.1	210	hypothetical protein FPSE_06101	74.408	6.27e-113	335		FVEG_13958	XP_018762389.1	298	hypothetical protein FVEG_13958	70.922	1.01e-144	421
	FuKu00067	YJR152W	DAL5	NP_012686.3	543	allantoate permease	35.451	1.09e-95	301		NCU02653	XP_965426.1	529	allantoate permease	30.544	1.04e-86	278		NECHADRAFT_53378	XP_003043368.1	483	predicted protein	96.687	0	964		FGSG_07584	XP_011327365.1	499	hypothetical protein FGSG_07584	84.2	0	868		FPSE_08048	XP_009259441.1	498	hypothetical protein FPSE_08048	81	0	825		FVEG_12597	XP_018760557.1	493	hypothetical protein FVEG_12597	84.538	0	840
	FuKu00068	YDR213W	UPC2	NP_010499.1	913	Upc2p	32.099	2.29e-09	58.5		NCU07374	XP_958867.2	809	hypothetical protein NCU07374	37.255	1.04e-07	53.9		NECHADRAFT_25103	XP_003043369.1	351	hypothetical protein NECHADRAFT_25103, partial	90.805	3.62e-104	324		FGSG_07585	XP_011327366.1	452	hypothetical protein FGSG_07585	52.14	6.16e-72	242		FPSE_08047	XP_009259440.1	567	hypothetical protein FPSE_08047	64.72	0	577		FVEG_12596	XP_018760555.1	601	hypothetical protein FVEG_12596	58.07	0	673
	FuKu00069	YBR298C	MAL31	NP_009857.1	614	maltose permease	41.929	1.52e-137	412		NCU08858	XP_960988.3	581	MFS alpha-glucoside transporter	49.901	1.7e-179	520		NECHADRAFT_104938	XP_003046870.1	523	predicted protein	55.72	0	545		FGSG_09081	XP_011328712.1	550	hypothetical protein FGSG_09081	54.741	0	536		FPSE_07367	XP_009258760.1	550	hypothetical protein FPSE_07367	54.31	0	549		FVEG_06587	XP_018752147.1	547	MFS transporter, SP family, general alpha glucoside:H+ symporter	54.095	0	533
	FuKu00070	---	---	---	---	---	---	---	---		NCU08734	XP_963595.1	597	hypothetical protein NCU08734	24.911	8.33e-10	61.2		NECHADRAFT_76658	XP_003046130.1	817	predicted protein	27.19	1.07e-32	135		FGSG_08102	XP_011320717.1	784	hypothetical protein FGSG_08102	28.155	2.2e-15	79.3		FPSE_03244	XP_009254638.1	456	hypothetical protein FPSE_03244	27.801	1.42e-15	79.3		FVEG_13778	XP_018762027.1	894	hypothetical protein FVEG_13778	31.257	2.67e-99	333
	FuKu00071	---	---	---	---	---	---	---	---		---	---	---	---	---	---	---		NECHADRAFT_87441	XP_003043383.1	446	hypothetical protein NECHADRAFT_87441	93.722	0	831		FGSG_12389	XP_011321951.1	472	hypothetical protein FGSG_12389	43.617	1.31e-120	363		FPSE_08437	XP_009259830.1	469	hypothetical protein FPSE_08437	43.46	2.63e-122	367		FVEG_16404	XP_018755283.1	461	hypothetical protein FVEG_16404	58.407	0	529
	FuKu00072	---	---	---	---	---	---	---	---		---	---	---	---	---	---	---		NECHADRAFT_53463	XP_003043389.1	354	hypothetical protein NECHADRAFT_53463	96.893	0	689		FGSG_03526	XP_011322183.1	355	hypothetical protein FGSG_03526	66.189	3e-161	459		FPSE_12171	XP_009263563.1	355	hypothetical protein FPSE_12171	65.903	2.06e-161	459		FVEG_13736	XP_018761979.1	355	hypothetical protein FVEG_13736	66.571	1.93e-162	462
	FuKu00073	---	---	---	---	---	---	---	---		NCU04013	XP_011394899.1	533	aldehyde dehydrogenase	25.967	1.97e-05	45.8		NECHADRAFT_87462	XP_003043395.1	503	hypothetical protein NECHADRAFT_87462	89.861	0	877		FGSG_04966	XP_011323440.1	476	hypothetical protein FGSG_04966	24.096	5.07e-16	79.3		FPSE_04871	XP_009256264.1	476	hypothetical protein FPSE_04871	25.249	1.02e-17	84.7		FVEG_10644	XP_018757946.1	501	hypothetical protein FVEG_10644	57.769	0	553
	FuKu00074	YDR216W	ADR1	NP_010502.3	1323	DNA-binding transcription factor ADR1	45	3.23e-11	65.1		NCU04561	XP_958660.2	321	melanization defective-1	38.614	3.44e-17	82.4		NECHADRAFT_87471	XP_003043398.1	881	hypothetical protein NECHADRAFT_87471	95.233	0	1719		FGSG_13008	XP_011326543.1	896	hypothetical protein FGSG_13008	25	2.25e-28	121		FPSE_11965	XP_009263357.1	888	hypothetical protein FPSE_11965	24.279	5.2e-35	142		FVEG_10653	XP_018757955.1	767	hypothetical protein FVEG_10653	66.321	0	1043
	FuKu00075	---	---	---	---	---	---	---	---		NCU02990	XP_011393053.1	637	hypothetical protein NCU02990	30.088	1.62e-76	257		NECHADRAFT_53534	XP_003043382.1	524	hypothetical protein NECHADRAFT_53534	61.383	0	668		FGSG_11060	XP_011325299.1	573	hypothetical protein FGSG_11060	27.391	2.68e-56	200		FPSE_03392	XP_009254786.1	584	hypothetical protein FPSE_03392	27.406	1.25e-44	167		FVEG_03600	XP_018747688.1	571	hypothetical protein FVEG_03600	28.64	3.67e-56	200
	FuKu00076	---	---	---	---	---	---	---	---		NCU09050	XP_958554.2	516	FAD binding domain-containing protein	27.059	4.03e-30	122		NECHADRAFT_87458	XP_003043392.1	548	hypothetical protein NECHADRAFT_87458	92.435	0	1049		FGSG_13839	XP_011325148.1	588	hypothetical protein FGSG_13839	24.934	4.96e-16	80.1		FPSE_02824	XP_009254218.1	588	hypothetical protein FPSE_02824	25	2.71e-16	80.9		FVEG_10648	XP_018757950.1	571	hypothetical protein FVEG_10648	75.614	0	926
	FuKu00077	---	---	---	---	---	---	---	---		NCU05499	XP_960461.1	467	homogentisate 1,2-dioxygenase	66.809	0	622		NECHADRAFT_97663	XP_003043399.1	443	predicted protein	93.9	0	891		FGSG_06450	XP_011326049.1	444	homogentisate 1,2-dioxygenase	77.511	0	759		FPSE_08970	XP_009260362.1	470	hypothetical protein FPSE_08970	64.361	0	602		FVEG_04413	XP_018748852.1	444	homogentisate 1,2-dioxygenase	81.481	0	800
	FuKu00078	---	---	---	---	---	---	---	---		NCU02921	XP_965603.1	196	cupin domain-containing protein	31.847	7.36e-20	82.4		NECHADRAFT_87461	XP_003043394.1	166	hypothetical protein NECHADRAFT_87461	95.783	7.36e-116	328		FGSG_13009	XP_011326544.1	182	hypothetical protein FGSG_13009	54.43	4.49e-22	88.2		FPSE_11780	XP_009263172.1	182	hypothetical protein FPSE_11780	48.913	2.23e-21	86.7		FVEG_10645	XP_018757947.1	171	hypothetical protein FVEG_10645	75.74	7.47e-93	270
	FuKu00079	YHR215W	PHO12	NP_012087.1	467	acid phosphatase PHO12	28.283	9.95e-43	157		NCU06351	XP_962385.3	596	phytase	21.983	9.23e-23	100		NECHADRAFT_53415	XP_003043387.1	491	hypothetical protein NECHADRAFT_53415	92.464	0	931		FGSG_03366	XP_011322365.1	485	hypothetical protein FGSG_03366	72.245	0	762		FPSE_04697	XP_009256090.1	485	hypothetical protein FPSE_04697	72.653	0	764		FVEG_10962	XP_018758345.1	485	hypothetical protein FVEG_10962	75.876	0	790
	FuKu00080	---	---	---	---	---	---	---	---		NCU08565	XP_962827.3	1619	hypothetical protein NCU08565	24.672	7.84e-29	124		NECHADRAFT_54363	XP_003041399.1	928	hypothetical protein NECHADRAFT_54363	28.674	5.36e-100	337		FGSG_13824	XP_011325097.1	810	hypothetical protein FGSG_13824	31.758	3.57e-74	261		FPSE_02409	XP_009253803.1	1679	hypothetical protein FPSE_02409	29.707	9.2e-47	182		FVEG_10155	XP_018757242.1	963	hypothetical protein FVEG_10155	29.158	1.28e-46	181
	FuKu00081	YGL157W	ARI1	NP_011358.3	347	carbonyl reductase (NADPH-dependent) ARI1	27.815	5.07e-25	102		NCU07195	XP_957420.1	378	hypothetical protein NCU07195	34.783	1.75e-54	185		NECHADRAFT_53386	XP_003043384.1	363	hypothetical protein NECHADRAFT_53386	88.43	0	670		FGSG_11217	XP_011325122.1	368	hypothetical protein FGSG_11217	64.543	2.53e-168	478		FPSE_07597	XP_009258990.1	368	hypothetical protein FPSE_07597	64.543	5.59e-168	477		FVEG_12225	XP_018760082.1	355	hypothetical protein FVEG_12225	66.479	4.44e-162	462
	FuKu00082	---	---	---	---	---	---	---	---		NCU07737	XP_958188.1	450	salicylate hydroxylase	35.476	1.73e-65	218		NECHADRAFT_97659	XP_003043393.1	331	hypothetical protein NECHADRAFT_97659	95.385	0	654		FGSG_04969	XP_011323444.1	706	hypothetical protein FGSG_04969	38.753	1.3e-67	229		FPSE_04867	XP_009256260.1	706	hypothetical protein FPSE_04867	38.753	2.85e-68	231		FVEG_10647	XP_018757949.1	417	hypothetical protein FVEG_10647	69.608	0	576
	FuKu00083	YNL229C	URE2	NP_014170.1	354	glutathione peroxidase	37.209	1.3e-08	52		NCU05780	XP_960040.1	236	glutathione transferase	24.215	8.37e-08	50.1		NECHADRAFT_87470	XP_003043397.1	217	hypothetical protein NECHADRAFT_87470	91.705	6.34e-132	373		FGSG_11040	XP_011325320.1	217	glutathione S-transferase	40.654	1.31e-45	152		FPSE_02440	XP_009253834.1	217	hypothetical protein FPSE_02440	41.589	5.31e-47	156		FVEG_10652	XP_018757954.1	216	hypothetical protein FVEG_10652	64.651	1.15e-98	289
	FuKu00084	---	---	---	---	---	---	---	---		NCU07055	XP_960144.2	462	monooxygenase	25.668	6.38e-19	87.8		NECHADRAFT_4612	XP_003043386.1	417	hypothetical protein NECHADRAFT_4612, partial	93.285	0	754		FGSG_10330	XP_011319292.1	421	hypothetical protein FGSG_10330	28.924	1.46e-33	130		FPSE_09034	XP_009260426.1	421	hypothetical protein FPSE_09034	29.621	2.34e-34	132		FVEG_03772	XP_018747906.1	428	hypothetical protein FVEG_03772	65.33	0	578
	FuKu00085	---	---	---	---	---	---	---	---		NCU09759	XP_958199.1	459	endonuclease/exonuclease/phosphatase	38.947	5.53e-54	186		NECHADRAFT_53421	XP_003043388.1	341	hypothetical protein NECHADRAFT_53421	72.542	2.21e-157	449		FGSG_03365	XP_011322366.1	295	hypothetical protein FGSG_03365	46.602	6.17e-92	280		FPSE_04696	XP_009256089.1	295	hypothetical protein FPSE_04696	46.602	6.01e-92	280		FVEG_10963	XP_018758346.1	295	hypothetical protein FVEG_10963	45.955	1.37e-92	282
	FuKu00086	YDL174C	DLD1	NP_010107.1	587	D-lactate dehydrogenase	28.333	3.57e-12	66.2		NCU08199	XP_959289.2	468	6-hydroxy-D-nicotine oxidase	35.106	2.36e-30	121		NECHADRAFT_87455	XP_003043391.1	453	hypothetical protein NECHADRAFT_87455	84.301	0	759		FGSG_00895	XP_011316629.1	480	hypothetical protein FGSG_00895	32.347	3.63e-49	176		FPSE_11677	XP_009263069.1	480	hypothetical protein FPSE_11677	32.347	2.11e-48	174		FVEG_00662	XP_018742962.1	481	hypothetical protein FVEG_00662	29.228	2.44e-46	168
	FuKu00087	YBR033W	EDS1	NP_009589.1	919	Eds1p	39.062	6.6e-06	47.4		NCU10080	XP_957845.3	902	hypothetical protein NCU10080	23.129	1.68e-19	92		NECHADRAFT_97941	XP_003040942.1	738	predicted protein	22.875	2.4e-17	85.1		FGSG_11672	XP_011315686.1	515	hypothetical protein FGSG_11672	37.544	2.48e-99	315		FPSE_08130	XP_009259523.1	367	hypothetical protein FPSE_08130	38.987	3.08e-68	228		FVEG_00119	XP_018742127.1	646	hypothetical protein FVEG_00119	60.995	0	783
	FuKu00088	---	---	---	---	---	---	---	---		NCU04909	XP_959357.3	379	hypothetical protein NCU04909	39.873	1.64e-73	234		NECHADRAFT_105674	XP_003043401.1	341	hypothetical protein NECHADRAFT_105674	91.202	0	619		FGSG_03635	XP_011322065.1	322	hypothetical protein FGSG_03635	55.623	1.34e-133	386		FPSE_01899	XP_009253293.1	337	hypothetical protein FPSE_01899	56.289	1.01e-130	379		FVEG_13182	XP_018761328.1	331	hypothetical protein FVEG_13182	60.248	5.73e-142	409
	FuKu00089	---	---	---	---	---	---	---	---		NCU07487	XP_965034.3	870	periplasmic beta-glucosidase	40.602	0	563		NECHADRAFT_72948	XP_003043390.1	844	hypothetical protein NECHADRAFT_72948	95.853	0	1665		FGSG_11671	XP_011315685.1	841	hypothetical protein FGSG_11671	57.363	0	993		FPSE_08129	XP_009259522.1	841	hypothetical protein FPSE_08129	55.938	0	967		FVEG_00118	XP_018742126.1	846	beta-glucosidase	81.775	0	1447
	FuKu00090	YIL130W	ASG1	NP_012136.1	964	Asg1p	27.727	2.82e-10	61.6		NCU05536	XP_960498.1	1010	hypothetical protein NCU05536	31.269	3.06e-77	269		NECHADRAFT_72954	XP_003043400.1	669	hypothetical protein NECHADRAFT_72954	86.24	0	1286		FGSG_06448	XP_011326046.1	690	hypothetical protein FGSG_06448	54.021	0	776		FPSE_10100	XP_009261492.1	733	hypothetical protein FPSE_10100	59.92	0	872		FVEG_04416	XP_018748855.1	719	hypothetical protein FVEG_04416	63.324	0	920
	FuKu00091	YDR242W	AMD2	NP_010528.3	549	putative amidase	38.211	1.94e-16	80.9		NCU05500	XP_011394947.1	500	uncharacterized protein NCU05500	28.195	1.57e-47	174		NECHADRAFT_102125	XP_003043283.1	495	hypothetical protein NECHADRAFT_102125	87.273	0	901		FGSG_01648	XP_011317473.1	510	hypothetical protein FGSG_01648	35.244	5.91e-71	241		FPSE_11512	XP_009262904.1	510	hypothetical protein FPSE_11512	36.667	9.19e-70	238		FVEG_13935	XP_018762358.1	496	hypothetical protein FVEG_13935	71.976	0	699
	FuKu00092	---	---	---	---	---	---	---	---		NCU05632	XP_960111.2	709	hypothetical protein NCU05632	26.199	5.15e-18	87		NECHADRAFT_77967	XP_003052710.1	680	hypothetical protein NECHADRAFT_77967	38.897	1.09e-151	458		FGSG_02965	XP_011322830.1	663	hypothetical protein FGSG_02965	35.842	9.12e-111	351		FPSE_06762	XP_009258155.1	688	hypothetical protein FPSE_06762	36.094	1.93e-137	421		FVEG_07600	XP_018753715.1	709	hypothetical protein FVEG_07600	23.847	4.65e-30	125
	FuKu00093	YHR176W	FMO1	NP_012046.4	432	N,N-dimethylaniline monooxygenase	32.456	1.4e-24	104		NCU07821	XP_962942.1	553	dimethylaniline monooxygenase	47.86	1.52e-160	471		NECHADRAFT_87446	XP_003043284.1	536	hypothetical protein NECHADRAFT_87446	89.077	0	992		FGSG_00712	XP_011316417.1	489	hypothetical protein FGSG_00712	29.888	6.31e-47	171		FPSE_00325	XP_009251720.1	489	hypothetical protein FPSE_00325	29.888	1.91e-45	167		FVEG_10120	XP_018757196.1	525	hypothetical protein FVEG_10120	55.945	0	594
	FuKu00094	---	---	---	---	---	---	---	---		NCU02989	XP_965375.3	554	hypothetical protein NCU02989	42.827	1.09e-117	370		NECHADRAFT_53468	XP_003043282.1	441	hypothetical protein NECHADRAFT_53468	73.884	0	644		FGSG_11061	XP_011325298.1	570	hypothetical protein FGSG_11061	42.118	2.38e-97	317		FPSE_02419	XP_009253813.1	569	hypothetical protein FPSE_02419	41.549	2.29e-93	306		FVEG_03599	XP_018747687.1	1168	hypothetical protein FVEG_03599	39.726	1.7e-88	306
	FuKu00095	---	---	---	---	---	---	---	---		---	---	---	---	---	---	---		NECHADRAFT_8529	XP_003041537.1	195	hypothetical protein NECHADRAFT_8529, partial	45.05	3.61e-51	169		FGSG_05816	XP_011324409.1	232	hypothetical protein FGSG_05816	27.136	3.61e-09	55.1		FPSE_03245	XP_009254639.1	257	hypothetical protein FPSE_03245	23.629	1.21e-09	56.6		FVEG_13777	XP_018762026.1	276	hypothetical protein FVEG_13777	45.455	1.01e-65	209
	FuKu00096	---	---	---	---	---	---	---	---		NCU02028	XP_964650.2	354	aromatic ring-opening dioxygenase LigB subunit	26.255	3.67e-14	70.5		NECHADRAFT_87463	XP_003043292.1	288	hypothetical protein NECHADRAFT_87463	97.917	0	595		FGSG_04973	XP_011323448.1	291	hypothetical protein FGSG_04973	58.273	3.82e-118	344		FPSE_04863	XP_009256256.1	291	hypothetical protein FPSE_04863	58.273	3.88e-118	344		FVEG_10643	XP_018757945.1	270	hypothetical protein FVEG_10643	85.393	4.14e-179	498
	FuKu00097	YDR536W	STL1	NP_010825.3	569	glucose-inactivated glycerol proton symporter STL1	25.499	2.23e-36	139		NCU08114	XP_963873.1	525	hexose transporter	33.868	1.55e-96	304		NECHADRAFT_53390	XP_003043288.1	502	hypothetical protein NECHADRAFT_53390	96.62	0	987		FGSG_00087	XP_011315684.1	516	hypothetical protein FGSG_00087	59.465	0	610		FPSE_08128	XP_009259521.1	521	hypothetical protein FPSE_08128	60.593	0	611		FVEG_00117	XP_018742125.1	499	hypothetical protein FVEG_00117	81.07	0	840
	FuKu00098	---	---	---	---	---	---	---	---		NCU01000	XP_011394454.1	629	X-Pro dipeptidyl-peptidase	25.719	9.61e-39	149		NECHADRAFT_53367	XP_003043289.1	599	hypothetical protein NECHADRAFT_53367	95.993	0	1192		FGSG_04641	XP_011320931.1	589	hypothetical protein FGSG_04641	41.047	6.13e-143	430		FPSE_08107	XP_009259500.1	589	hypothetical protein FPSE_08107	40.203	1.5e-138	419		FVEG_10649	XP_018757951.1	599	hypothetical protein FVEG_10649	74.709	0	957
	FuKu00099	---	---	---	---	---	---	---	---		---	---	---	---	---	---	---		NECHADRAFT_87460	XP_003043291.1	119	hypothetical protein NECHADRAFT_87460	88.722	3.67e-81	237		FGSG_03644	XP_011322056.1	182	hypothetical protein FGSG_03644	36.62	2.89e-05	40.4		FPSE_01891	XP_009253285.1	182	hypothetical protein FPSE_01891	36.62	2.96e-05	40.4		FVEG_10646	XP_018757948.1	134	hypothetical protein FVEG_10646	83.333	2.85e-81	238
	FuKu00100	---	---	---	---	---	---	---	---		NCU05537	XP_960499.1	429	fumarylacetoacetase	58.92	2.74e-180	513		NECHADRAFT_64674	XP_003043298.1	429	hypothetical protein NECHADRAFT_64674	96.503	0	856		FGSG_06449	XP_011326048.1	429	fumarylacetoacetase	78.972	0	714		FPSE_10103	XP_009261495.1	429	hypothetical protein FPSE_10103	77.804	0	690		FVEG_04414	XP_018748853.1	429	fumarylacetoacetase	78.271	0	721
	FuKu00101	YGR065C	VHT1	NP_011579.1	593	Vht1p	27.505	2.97e-45	166		NCU09795	XP_960193.3	620	hypothetical protein NCU09795	34.979	1.86e-79	261		NECHADRAFT_87447	XP_003043285.1	478	hypothetical protein NECHADRAFT_87447	95.188	0	928		FGSG_00085	XP_011315681.1	490	hypothetical protein FGSG_00085	33.185	8.4e-71	235		FPSE_09553	XP_009260945.1	504	hypothetical protein FPSE_09553	30.909	2.72e-64	218		FVEG_05663	XP_018750847.1	527	hypothetical protein FVEG_05663	30.31	8.27e-64	218
	FuKu00102	---	---	---	---	---	---	---	---		NCU02989	XP_965375.3	554	hypothetical protein NCU02989	29.167	2.64e-13	71.6		NECHADRAFT_88084	XP_003040978.1	1017	hypothetical protein NECHADRAFT_88084	33.679	3.11e-54	199		FGSG_04821	XP_011323272.1	753	hypothetical protein FGSG_04821	33.333	1.88e-16	82		FPSE_04056	XP_009255449.1	794	hypothetical protein FPSE_04056	34.839	2.57e-17	84.7		FVEG_17605	XP_018762029.1	1213	hypothetical protein FVEG_17605	34.656	6.67e-71	249
	FuKu00103	YBR034C	HMT1	NP_009590.1	348	protein-arginine omega-N methyltransferase HMT1	60.526	6.59e-05	42		NCU05842	XP_960102.1	442	hypothetical protein NCU05842	40.469	1.6e-80	254		NECHADRAFT_87457	XP_003043290.1	329	hypothetical protein NECHADRAFT_87457	82.779	0	557		FGSG_02420	XP_011318340.1	355	hypothetical protein FGSG_02420	53.125	1.18e-116	344		FPSE_09354	XP_009260746.1	337	hypothetical protein FPSE_09354	50.804	3.52e-111	330		FVEG_13418	XP_018761609.1	333	hypothetical protein FVEG_13418	56.151	1.87e-124	364
	FuKu00104	---	---	---	---	---	---	---	---		---	---	---	---	---	---	---		NECHADRAFT_87451	XP_003043286.1	472	hypothetical protein NECHADRAFT_87451	67.304	0	545		---	---	---	---	---	---	---		---	---	---	---	---	---	---		FVEG_08691	XP_018755266.1	319	hypothetical protein FVEG_08691	38.202	3.69e-08	54.3
	FuKu00105	YDR402C	DIT2	NP_010690.1	489	putative cytochrome P450	30.319	2.38e-13	70.1		NCU11030	XP_001728506.2	499	hypothetical protein NCU11030	29.656	1.69e-58	204		NECHADRAFT_53495	XP_003043294.1	555	hypothetical protein NECHADRAFT_53495	86.348	0	991		FGSG_13176	XP_011327442.1	521	hypothetical protein FGSG_13176	27.324	1.32e-51	185		FPSE_07020	XP_009258413.1	521	hypothetical protein FPSE_07020	27.072	1.59e-50	182		FVEG_03904	XP_018748114.1	367	hypothetical protein FVEG_03904	64.658	7.67e-179	512
	FuKu00106	---	---	---	---	---	---	---	---		NCU01000	XP_011394454.1	629	X-Pro dipeptidyl-peptidase	54.667	0	637		NECHADRAFT_53393	XP_003043293.1	590	hypothetical protein NECHADRAFT_53393	94.576	0	1163		FGSG_04970	XP_011323445.1	592	hypothetical protein FGSG_04970	58.362	0	686		FPSE_04866	XP_009256259.1	592	hypothetical protein FPSE_04866	58.703	0	691		FVEG_10642	XP_018757943.1	590	hypothetical protein FVEG_10642	83.729	0	1043
	FuKu00107	YHR007C	ERG11	NP_011871.1	530	sterol 14-demethylase	21.888	1.01e-09	58.5		NCU04089	XP_956085.2	551	pisatin demethylase	42.969	3.37e-136	407		NECHADRAFT_87469	XP_003043297.1	480	hypothetical protein NECHADRAFT_87469	93.996	0	941		FGSG_01745	XP_011317580.1	542	hypothetical protein FGSG_01745	43.426	7.24e-137	409		FPSE_11410	XP_009262802.1	542	hypothetical protein FPSE_11410	43.2	3.55e-136	407		FVEG_13640	XP_018761861.1	493	hypothetical protein FVEG_13640	46.983	6.14e-142	421
	FuKu00108	YHR007C	ERG11	NP_011871.1	530	sterol 14-demethylase	19.588	1.87e-06	48.1		NCU01086	XP_961698.3	511	benzoate 4-monooxygenase	28.953	9.02e-56	195		NECHADRAFT_53532	XP_003043295.1	480	hypothetical protein NECHADRAFT_53532	91.228	0	843		FGSG_05806	XP_011324398.1	489	hypothetical protein FGSG_05806	39.14	5.49e-110	337		FPSE_03235	XP_009254629.1	489	hypothetical protein FPSE_03235	39.535	4.34e-116	353		FVEG_10654	XP_018757956.1	464	hypothetical protein FVEG_10654	76.19	0	769
	FuKu00109	---	---	---	---	---	---	---	---		NCU03163	XP_964569.1	124	stress responsive A/B barrel domain-containing protein	50.526	4.27e-26	95.5		NECHADRAFT_53357	XP_003043299.1	106	hypothetical protein NECHADRAFT_53357	93.396	2.6e-69	205		FGSG_12920	XP_011326047.1	105	hypothetical protein FGSG_12920	74.51	1.99e-53	164		FPSE_10101	XP_009261493.1	105	hypothetical protein FPSE_10101	73.529	2.39e-52	162		FVEG_04415	XP_018748854.1	106	hypothetical protein FVEG_04415	76.415	3.28e-59	180
	FuKu00110	---	---	---	---	---	---	---	---		NCU09182	XP_959092.1	163	stress responsive A/B barrel domain-containing protein	48.544	2.62e-31	110		NECHADRAFT_87468	XP_003043296.1	109	hypothetical protein NECHADRAFT_87468	92.661	1.04e-70	209		FGSG_08834	XP_011319880.1	110	hypothetical protein FGSG_08834	46.667	3.91e-31	108		FPSE_12008	XP_009263400.1	110	hypothetical protein FPSE_12008	48.571	1.35e-32	112		FVEG_10651	XP_018757953.1	80	hypothetical protein FVEG_10651	83.75	1.42e-44	142
	FuKu00111	---	---	---	---	---	---	---	---		---	---	---	---	---	---	---		NECHADRAFT_87464	XP_003043396.1	151	hypothetical protein NECHADRAFT_87464	92.086	4.1e-91	264		FGSG_12658	XP_011323441.1	119	hypothetical protein FGSG_12658	27.815	4.18e-05	39.7		FPSE_04870	XP_009256263.1	119	hypothetical protein FPSE_04870	27.815	2.85e-05	40		FVEG_16847	XP_018757944.1	156	hypothetical protein FVEG_16847	60.897	1.12e-59	184
	FuKu00112	YDR036C	EHD3	NP_010321.1	500	3-hydroxyisobutyryl-CoA hydrolase	23.757	9.61e-10	57		NCU06960	XP_962600.1	427	enoyl-CoA hydratase/carnithine racemase	45.503	3.99e-47	164		NECHADRAFT_53358	XP_003043407.1	291	predicted protein	97.603	0	588		FGSG_03746	XP_011321945.1	252	hypothetical protein FGSG_03746	84.19	1.96e-159	447		FPSE_08340	XP_009259733.1	290	hypothetical protein FPSE_08340	82.877	0	505		FVEG_08698	XP_018755274.1	290	enoyl-CoA hydratase	83.219	2.05e-179	500
	FuKu00113	YLR251W	SYM1	NP_013352.1	197	ethanol metabolism protein	24.752	7.79e-09	51.6		NCU00623	XP_965763.1	248	integral membrane protein	25.523	1.13e-15	72		NECHADRAFT_72973	XP_003043319.1	210	hypothetical protein NECHADRAFT_72973	96.19	8.25e-147	410		FGSG_03328	XP_011322408.1	211	hypothetical protein FGSG_03328	71.564	1.29e-99	290		FPSE_07487	XP_009258880.1	211	hypothetical protein FPSE_07487	71.564	1.31e-99	290		FVEG_08647	XP_018755215.1	210	hypothetical protein FVEG_08647	78.571	3.92e-118	338
	FuKu00114	---	---	---	---	---	---	---	---		---	---	---	---	---	---	---		NECHADRAFT_87513	XP_003043320.1	344	hypothetical protein NECHADRAFT_87513	94.737	0	673		---	---	---	---	---	---	---		---	---	---	---	---	---	---		FVEG_07237	XP_018753165.1	398	hypothetical protein FVEG_07237	41.322	2.42e-90	279
	FuKu00115	---	---	---	---	---	---	---	---		NCU09409	XP_958752.1	322	arylesterase/monooxygenase	43.202	5.93e-82	253		NECHADRAFT_87517	XP_003043322.1	320	hypothetical protein NECHADRAFT_87517	94.393	0	593		FGSG_03342	XP_011322390.1	321	hypothetical protein FGSG_03342	60.308	6.62e-124	361		FPSE_04673	XP_009256066.1	321	hypothetical protein FPSE_04673	60	3.97e-122	356		FVEG_08660	XP_018755229.1	321	hypothetical protein FVEG_08660	58.824	6.32e-127	369
	FuKu00116	YDR264C	AKR1	NP_010550.1	764	palmitoyltransferase AKR1	33.333	2.12e-05	47.8		NCU00874	XP_011392840.1	1506	hypothetical protein NCU00874	23.291	1.6e-19	95.1		NECHADRAFT_87507	XP_003043317.1	2166	hypothetical protein NECHADRAFT_87507	84.489	0	3792		FGSG_01589	XP_011317406.1	2087	hypothetical protein FGSG_01589	35.421	0	886		FPSE_10991	XP_009262383.1	2087	hypothetical protein FPSE_10991	35.194	0	902		FVEG_09679	XP_018756665.1	2087	hypothetical protein FVEG_09679	34.342	0	981
	FuKu00117	---	---	---	---	---	---	---	---		---	---	---	---	---	---	---		NECHADRAFT_53561	XP_003043318.1	747	hypothetical protein NECHADRAFT_53561	94.511	0	1476		FGSG_05800	XP_011324392.1	203	hypothetical protein FGSG_05800	55.263	5.23e-72	235		FPSE_03229	XP_009254623.1	748	hypothetical protein FPSE_03229	58.981	0	916		FVEG_04383	XP_018748818.1	747	hypothetical protein FVEG_04383	60	0	943
	FuKu00118	YJR124C	---	NP_012658.3	448	uncharacterized protein YJR124C	37.33	4.17e-98	304		NCU08425	XP_963185.2	496	major facilitator superfamily transporter MFS_1	36.646	2.35e-93	294		NECHADRAFT_53606	XP_003043324.1	471	hypothetical protein NECHADRAFT_53606	94.28	0	899		FGSG_03330	XP_011322406.1	464	hypothetical protein FGSG_03330	74.249	0	726		FPSE_07489	XP_009258882.1	464	hypothetical protein FPSE_07489	74.249	0	721		FVEG_08656	XP_018755225.1	468	hypothetical protein FVEG_08656	76.509	0	740
	FuKu00119	---	---	---	---	---	---	---	---		NCU02196	XP_959590.1	425	taurine catabolism dioxygenase TauD	32.698	2.43e-49	172		NECHADRAFT_53536	XP_003043321.1	349	hypothetical protein NECHADRAFT_53536	77.717	0	589		FGSG_02087	XP_011317962.1	400	hypothetical protein FGSG_02087	34.218	4.75e-50	174		FPSE_04437	XP_009255830.1	381	hypothetical protein FPSE_04437	30.96	3.57e-50	174		FVEG_15695	XP_018750854.1	407	hypothetical protein FVEG_15695	30.726	1.48e-50	176
	FuKu00120	---	---	---	---	---	---	---	---		NCU16861	XP_011394432.1	256	hypothetical protein NCU16861	23.581	6.76e-13	65.1		NECHADRAFT_87515	XP_003043420.1	330	hypothetical protein NECHADRAFT_87515	81.356	9.84e-136	389		FGSG_00117	XP_011315719.1	236	hypothetical protein FGSG_00117	28.221	8.43e-10	56.2		FPSE_01851	XP_009253245.1	215	hypothetical protein FPSE_01851	36.145	2.44e-08	52		FVEG_05979	XP_018751228.1	230	hypothetical protein FVEG_05979	25.688	8.34e-12	62.4
	FuKu00121	---	---	---	---	---	---	---	---		NCU08905	XP_957977.3	583	hypothetical protein NCU08905	26.415	2.63e-16	79.3		NECHADRAFT_87531	XP_003043328.1	397	hypothetical protein NECHADRAFT_87531	93.703	0	773		FGSG_03932	XP_011321735.1	364	hypothetical protein FGSG_03932	25.862	1.95e-19	87.8		FPSE_04930	XP_009256323.1	399	hypothetical protein FPSE_04930	22.759	1.68e-19	88.6		FVEG_06016	XP_018751273.1	399	hypothetical protein FVEG_06016	24.451	2.21e-20	91.7
	FuKu00122	YGR289C	MAL11	NP_011805.3	616	alpha-glucoside permease	27.103	7.6e-43	160		NCU04537	XP_955977.1	539	monosaccharide transporter	25.698	1.56e-44	165		NECHADRAFT_53594	XP_003043327.1	546	hypothetical protein NECHADRAFT_53594	96.709	0	1088		FGSG_11150	XP_011325199.1	540	hypothetical protein FGSG_11150	28.835	3.86e-48	176		FPSE_02869	XP_009254263.1	540	hypothetical protein FPSE_02869	28.897	1.4e-47	174		FVEG_10492	XP_018757755.1	493	hypothetical protein FVEG_10492	59.216	0	633
	FuKu00123	---	---	---	---	---	---	---	---		NCU00985	XP_965178.3	677	hydrolase	54.106	0	665		NECHADRAFT_106524	XP_003043316.1	636	hypothetical protein NECHADRAFT_106524	93.076	0	1216		FGSG_12461	XP_011322419.1	624	hypothetical protein FGSG_12461	73.836	0	967		FPSE_01965	XP_009253359.1	686	hypothetical protein FPSE_01965	26.316	5.31e-47	176		FVEG_16396	XP_018755241.1	629	hypothetical protein FVEG_16396	73.269	0	986
	FuKu00124	---	---	---	---	---	---	---	---		NCU09760	XP_011393649.1	1307	hypothetical protein NCU09760	25.2	5.95e-59	221		NECHADRAFT_87481	XP_003043302.1	1153	hypothetical protein NECHADRAFT_87481	87.381	0	2071		FGSG_10569	XP_011319567.1	1105	hypothetical protein FGSG_10569	23.214	9.8e-46	178		FPSE_00755	XP_009252150.1	1222	hypothetical protein FPSE_00755	24.558	2.43e-59	222		FVEG_17068	XP_018759365.1	1469	hypothetical protein FVEG_17068	31.374	0	612
	FuKu00125	---	---	---	---	---	---	---	---		NCU05189	XP_962188.1	441	hypothetical protein NCU05189	35.714	1.05e-56	194		NECHADRAFT_87483	XP_003043303.1	404	hypothetical protein NECHADRAFT_87483	94.041	0	681		FGSG_03310	XP_011322430.1	384	hypothetical protein FGSG_03310	68.052	1.29e-177	503		FPSE_10444	XP_009261836.1	388	hypothetical protein FPSE_10444	72.135	0	558		FVEG_08689	XP_018755263.1	385	hypothetical protein FVEG_08689	74.933	0	586
	FuKu00126	---	---	---	---	---	---	---	---		NCU04623	XP_958179.2	1020	beta-galactosidase	45.127	0	875		NECHADRAFT_53688	XP_003043323.1	1028	hypothetical protein NECHADRAFT_53688	95.525	0	2038		FGSG_03343	XP_011322389.1	1016	hypothetical protein FGSG_03343	75.678	0	1607		FPSE_04674	XP_009256067.1	1020	hypothetical protein FPSE_04674	75.969	0	1617		FVEG_08659	XP_018755228.1	1021	beta-galactosidase	75.969	0	1600
	FuKu00127	---	---	---	---	---	---	---	---		NCU08812	XP_961852.2	635	hypothetical protein NCU08812	22.519	1.12e-05	47.4		NECHADRAFT_87434	XP_003043380.1	516	predicted protein	66.352	1.89e-127	388		FGSG_05945	XP_011324555.1	525	hypothetical protein FGSG_05945	28.782	8.63e-46	169		FPSE_03034	XP_009254428.1	595	hypothetical protein FPSE_03034	29.612	1.8e-56	202		FVEG_08675	XP_018755249.1	372	hypothetical protein FVEG_08675	72.329	0	530
	FuKu00128	---	---	---	---	---	---	---	---		NCU08178	XP_959571.3	415	purine nucleoside permease	43.875	2.57e-96	295		NECHADRAFT_102135	XP_003043414.1	370	hypothetical protein NECHADRAFT_102135	88.378	0	669		FGSG_03317	XP_011322422.1	450	hypothetical protein FGSG_03317	73.184	0	535		FPSE_10437	XP_009261829.1	372	hypothetical protein FPSE_10437	71.39	0	527		FVEG_08701	XP_018755277.1	329	hypothetical protein FVEG_08701	68.58	3.47e-170	480
	FuKu00129	---	---	---	---	---	---	---	---		---	---	---	---	---	---	---		NECHADRAFT_53584	XP_003043408.1	277	hypothetical protein NECHADRAFT_53584	90.033	0	561		FGSG_03743	XP_011321948.1	278	hypothetical protein FGSG_03743	62.034	2.3e-136	391		FPSE_08337	XP_009259730.1	302	hypothetical protein FPSE_08337	69.831	2.36e-160	453		FVEG_08703	XP_018755279.1	469	phenylacetate 2-hydroxylase	75.146	0	801
	FuKu00130	YMR015C	ERG5	NP_013728.1	538	C-22 sterol desaturase	25.362	2.02e-05	45.1		NCU02852	XP_964142.1	542	cytochrome P450	26.915	1.04e-29	121		NECHADRAFT_102133	XP_003043410.1	515	hypothetical protein NECHADRAFT_102133	95.34	0	1013		FGSG_03741	XP_011321950.1	516	hypothetical protein FGSG_03741	85.628	0	890		FPSE_08438	XP_009259831.1	500	hypothetical protein FPSE_08438	80.583	0	849		FVEG_03329	XP_018747364.1	516	cytochrome P450 oxidoreductase	55.882	1.51e-176	508
	FuKu00131	YMR015C	ERG5	NP_013728.1	538	C-22 sterol desaturase	27.206	1.76e-06	48.1		NCU04089	XP_956085.2	551	pisatin demethylase	37.237	1.24e-91	290		NECHADRAFT_53387	XP_003043412.1	506	hypothetical protein NECHADRAFT_53387	93.394	0	842		FGSG_13459	XP_011320824.1	541	hypothetical protein FGSG_13459	58.178	3.84e-176	507		FPSE_11410	XP_009262802.1	542	hypothetical protein FPSE_11410	39.387	7.16e-101	314		FVEG_08685	XP_018755259.1	362	iron-dependent peroxidase	85.714	0	556
	FuKu00132	---	---	---	---	---	---	---	---		---	---	---	---	---	---	---		NECHADRAFT_72961	XP_003043305.1	308	hypothetical protein NECHADRAFT_72961	96.429	0	614		FGSG_02882	XP_011322923.1	319	hypothetical protein FGSG_02882	62.418	1.81e-144	412		FPSE_06668	XP_009258061.1	319	hypothetical protein FPSE_06668	63.312	1.08e-144	413		FVEG_10073	XP_018757149.1	328	hypothetical protein FVEG_10073	54.848	1.02e-123	361
	FuKu00133	---	---	---	---	---	---	---	---		---	---	---	---	---	---	---		NECHADRAFT_87485	XP_003043304.1	324	hypothetical protein NECHADRAFT_87485	78.659	1.17e-177	498		FGSG_00039	XP_011315626.1	333	hypothetical protein FGSG_00039	51.632	4.48e-115	339		---	---	---	---	---	---	---		FVEG_03727	XP_018747845.1	301	hypothetical protein FVEG_03727, partial	24.845	2.18e-11	63.5
	FuKu00134	---	---	---	---	---	---	---	---		NCU06364	XP_962398.3	353	GDSL lipase/acylhydrolase	45.963	1.35e-100	303		NECHADRAFT_97679	XP_003043411.1	323	hypothetical protein NECHADRAFT_97679	91.022	0	616		FGSG_12119	XP_011318265.1	298	hypothetical protein FGSG_12119	23.919	6.11e-11	61.6		FPSE_05068	XP_009256461.1	301	hypothetical protein FPSE_05068	27.103	2.75e-11	62.8		FVEG_08706	XP_018755282.1	220	acetyltransferase	77.626	6.82e-130	369
	FuKu00135	YJL218W	---	NP_012317.1	196	acetyltransferase	33.333	1.54e-31	114		NCU09283	XP_958502.1	240	acetyltransferase	50	7.85e-72	221		NECHADRAFT_53503	XP_003043381.1	210	hypothetical protein NECHADRAFT_53503	87.946	8.67e-146	409		FGSG_10069	XP_011319001.1	646	hypothetical protein FGSG_10069	42.929	3.11e-49	171		FPSE_00487	XP_009251882.1	646	hypothetical protein FPSE_00487	42.929	3.29e-49	171		FVEG_04384	XP_018748819.1	510	hypothetical protein FVEG_04384	88.174	0	877
	FuKu00136	---	---	---	---	---	---	---	---		---	---	---	---	---	---	---		NECHADRAFT_53599	XP_003043416.1	491	predicted protein	90.291	0	951		FGSG_05801	XP_011324393.1	488	hypothetical protein FGSG_05801	78.947	0	838		FPSE_03230	XP_009254624.1	512	hypothetical protein FPSE_03230	83.821	0	899		FVEG_08391	XP_018754899.1	538	hypothetical protein FVEG_08391	79.368	0	895
	FuKu00137	---	---	---	---	---	---	---	---		---	---	---	---	---	---	---		NECHADRAFT_53546	XP_003043310.1	538	hypothetical protein NECHADRAFT_53546	93.494	0	1027		FGSG_08198	XP_011320610.1	521	hypothetical protein FGSG_08198	34.637	1.15e-104	327		FPSE_07389	XP_009258782.1	540	hypothetical protein FPSE_07389	41.667	3.06e-148	439		FVEG_08699	XP_018755275.1	428	hypothetical protein FVEG_08699	81.119	0	730
	FuKu00138	---	---	---	---	---	---	---	---		NCU06062	XP_959825.1	446	aerobactin siderophore biosynthesis protein iucB	48.276	3.17e-135	399		NECHADRAFT_97674	XP_003043306.1	431	hypothetical protein NECHADRAFT_97674	94.432	0	823		FGSG_03745	XP_011321946.1	428	hypothetical protein FGSG_03745	80.653	0	724		FPSE_08339	XP_009259732.1	428	hypothetical protein FPSE_08339	80.42	0	725		FVEG_08686	XP_018755260.1	256	hypothetical protein FVEG_08686	46.341	1.65e-48	163
	FuKu00139	YJL078C	PRY3	NP_012457.1	881	Pry3p	39.86	4.01e-15	72.8		NCU05618	XP_960114.1	314	extracellular SCP domain-containing protein Pry1	34.694	8.03e-06	45.1		NECHADRAFT_102131	XP_003043405.1	249	hypothetical protein NECHADRAFT_102131	86.454	2.66e-139	395		FGSG_03312	XP_011322428.1	246	hypothetical protein FGSG_03312	45.769	7.1e-57	184		FPSE_10442	XP_009261834.1	246	hypothetical protein FPSE_10442	47.71	7.95e-57	184		FVEG_08697	XP_018755273.1	2067	hypothetical protein FVEG_08697	78.475	0	3417
	FuKu00140	YBR115C	LYS2	NP_009673.1	1392	L-aminoadipate-semialdehyde dehydrogenase	23.077	4.46e-44	174		NCU08441	XP_963411.3	2034	non-ribosomal peptide synthetase	42.544	0	1006		NECHADRAFT_53641	XP_003043406.1	2074	hypothetical protein NECHADRAFT_53641	96.577	0	4162		FGSG_03747	XP_011321944.1	2071	hypothetical protein FGSG_03747	77.422	0	3338		FPSE_08341	XP_009259734.1	2067	NPS6	77.184	0	3353		FVEG_05602	XP_018750773.1	517	cystathionine beta-synthase	61.965	1.93e-160	465
	FuKu00141	YGR155W	CYS4	NP_011671.3	507	cystathionine beta-synthase CYS4	56.973	7.92e-125	372		NCU08216	XP_959306.1	528	cystathionine beta-synthase	70.462	2.54e-149	437		NECHADRAFT_97650	XP_003043280.1	385	hypothetical protein NECHADRAFT_97650	89.082	0	690		FGSG_06544	XP_011326155.1	517	cystathionine beta-synthase	62.217	6.76e-162	468		FPSE_01713	XP_009253108.1	517	hypothetical protein FPSE_01713	62.217	1.1e-161	468		FVEG_08648	XP_018755216.1	540	hypothetical protein FVEG_08648	69.065	0	760
	FuKu00142	YDR213W	UPC2	NP_010499.1	913	Upc2p	42.222	7.68e-07	50.1		NCU05414	XP_963502.3	663	hypothetical protein NCU05414	22.951	1.68e-07	52.8		NECHADRAFT_25244	XP_003043419.1	377	hypothetical protein NECHADRAFT_25244, partial	94.43	0	686		FGSG_03327	XP_011322409.1	447	hypothetical protein FGSG_03327	65.736	7.36e-175	504		FPSE_07486	XP_009258879.1	542	hypothetical protein FPSE_07486	67.509	0	738		FVEG_03599	XP_018747687.1	1168	hypothetical protein FVEG_03599	22.94	3.49e-18	87.8
	FuKu00143	---	---	---	---	---	---	---	---		NCU02989	XP_965375.3	554	hypothetical protein NCU02989	27.509	8.12e-17	82		NECHADRAFT_87435	XP_003043279.1	470	predicted protein	59.259	4.56e-123	372		FGSG_05944	XP_011324554.1	881	hypothetical protein FGSG_05944	33.187	2.51e-63	222		FPSE_03035	XP_009254429.1	617	hypothetical protein FPSE_03035	33.793	3.59e-62	216		FVEG_08643	XP_018755210.1	1019	hypothetical protein FVEG_08643	68.605	0	1429
	FuKu00144	YEL023C	---	NP_010891.1	682	uncharacterized protein YEL023C	25.806	2.37e-05	46.2		NCU05859	XP_959850.3	795	hypothetical protein NCU05859	24.153	1.24e-07	54.7		NECHADRAFT_53363	XP_003043417.1	986	hypothetical protein NECHADRAFT_53363	91.252	0	1873		FGSG_12458	XP_011322413.1	558	hypothetical protein FGSG_12458	69.947	0	753		FPSE_10430	XP_009261822.1	1013	hypothetical protein FPSE_10430	66.569	0	1349		---	---	---	---	---	---	---
	FuKu00145	---	---	---	---	---	---	---	---		---	---	---	---	---	---	---		NECHADRAFT_106525	XP_003043418.1	174	predicted protein	66.667	2.19e-66	203		---	---	---	---	---	---	---		---	---	---	---	---	---	---		FVEG_08700	XP_018755276.1	593	hypothetical protein FVEG_08700	72.819	0	863
	FuKu00146	YHL047C	ARN2	NP_011816.2	620	siderophore transporter	24.698	5.85e-47	173		NCU06132	XP_959994.1	597	siderophore iron transporter	40.508	1.71e-156	465		NECHADRAFT_53625	XP_003043307.1	593	hypothetical protein NECHADRAFT_53625	97.47	0	1189		FGSG_03744	XP_011321947.1	595	siderophore iron transporter mirB	72.605	0	873		FPSE_08338	XP_009259731.1	595	hypothetical protein FPSE_08338	72.269	0	870		FVEG_10896	XP_018758260.1	513	hypothetical protein FVEG_10896	40.733	1.27e-118	361
	FuKu00147	---	---	---	---	---	---	---	---		---	---	---	---	---	---	---		NECHADRAFT_87522	XP_003043423.1	497	hypothetical protein NECHADRAFT_87522	96.579	0	1006		FGSG_08115	XP_011320703.1	495	hypothetical protein FGSG_08115	42.184	3.5e-121	367		FPSE_05432	XP_009256825.1	495	hypothetical protein FPSE_05432	42.004	1.2e-122	370		FVEG_09375	XP_018756234.1	368	hypothetical protein FVEG_09375	33.562	4.76e-39	142
	FuKu00148	---	---	---	---	---	---	---	---		---	---	---	---	---	---	---		NECHADRAFT_87532	XP_003043429.1	294	hypothetical protein NECHADRAFT_87532	91.156	0	550		FGSG_02381	XP_011318292.1	286	hypothetical protein FGSG_02381	35.473	3.32e-47	161		FPSE_06846	XP_009258239.1	286	hypothetical protein FPSE_06846	35.69	6.67e-48	163		FVEG_10958	XP_018758341.1	549	hypothetical protein FVEG_10958	41.36	3.85e-134	404
	FuKu00149	---	---	---	---	---	---	---	---		NCU09798	XP_960108.2	612	aryl-alcohol dehydrogenase	28.78	6.77e-48	176		NECHADRAFT_87530	XP_003043428.1	539	hypothetical protein NECHADRAFT_87530	92.764	0	1036		FGSG_03373	XP_011322355.1	545	hypothetical protein FGSG_03373	41.805	2.73e-139	417		FPSE_04704	XP_009256097.1	545	hypothetical protein FPSE_04704	42.357	3.9e-143	427		FVEG_08690	XP_018755265.1	502	hypothetical protein FVEG_08690	70.8	0	720
	FuKu00150	---	---	---	---	---	---	---	---		NCU09163	XP_001728023.1	535	hypothetical protein NCU09163	40.938	7.28e-111	342		NECHADRAFT_53445	XP_003043404.1	502	hypothetical protein NECHADRAFT_53445	97.012	0	1008		FGSG_03309	XP_011322431.1	502	hypothetical protein FGSG_03309	70.86	0	694		FPSE_10445	XP_009261837.1	502	hypothetical protein FPSE_10445	71.069	0	699		FVEG_11657	XP_018759364.1	895	hypothetical protein FVEG_11657	36.444	2e-173	531
	FuKu00151	YBR114W	RAD16	NP_009672.1	790	DNA repair protein RAD16	27.797	1.12e-54	202		NCU05246	XP_962010.1	1111	DNA repair and recombination protein RAD5C	30.665	1.87e-98	335		NECHADRAFT_87480	XP_003043403.1	939	hypothetical protein NECHADRAFT_87480	80.722	0	1589		FGSG_06157	XP_011324790.1	1117	hypothetical protein FGSG_06157	28.723	1.37e-81	287		FPSE_02509	XP_009253903.1	1117	hypothetical protein FPSE_02509	28.678	4.63e-81	285		FVEG_08639	XP_018755205.1	855	hypothetical protein FVEG_08639	63.084	0	1133
	FuKu00152	---	---	---	---	---	---	---	---		---	---	---	---	---	---	---		NECHADRAFT_53482	XP_003043415.1	875	hypothetical protein NECHADRAFT_53482	92.457	0	1622		FGSG_03321	XP_011322417.1	873	hypothetical protein FGSG_03321	64.385	0	1160		FPSE_10433	XP_009261825.1	873	hypothetical protein FPSE_10433	64.153	0	1160		FVEG_04392	XP_018748829.1	709	hypothetical protein FVEG_04392	26.412	2.05e-50	186
	FuKu00153	YLR228C	ECM22	NP_013329.1	814	Ecm22p	36.986	1.36e-07	52.8		NCU05536	XP_960498.1	1010	hypothetical protein NCU05536	22.727	9.74e-34	137		NECHADRAFT_87494	XP_003043308.1	601	hypothetical protein NECHADRAFT_87494	91.092	0	1106		FGSG_08380	XP_011320397.1	953	hypothetical protein FGSG_08380	23.383	5.68e-36	144		FPSE_03832	XP_009255225.1	801	hypothetical protein FPSE_03832	37.9	3.6e-100	326		FVEG_08657	XP_018755226.1	459	hypothetical protein FVEG_08657	53.636	6.23e-167	481
	FuKu00155	---	---	---	---	---	---	---	---		NCU06018	XP_959419.2	442	hypothetical protein NCU06018	57.177	3.22e-163	471		NECHADRAFT_24662	XP_003043422.1	386	hypothetical protein NECHADRAFT_24662, partial	71.762	0	587		FGSG_03332	XP_011322404.1	389	hypothetical protein FGSG_03332	67.486	0	533		FPSE_07492	XP_009258885.1	445	hypothetical protein FPSE_07492	65.248	0	565		FVEG_08658	XP_018755227.1	365	hypothetical protein FVEG_08658	76.986	0	590
	FuKu00156	---	---	---	---	---	---	---	---		---	---	---	---	---	---	---		NECHADRAFT_53388	XP_003043421.1	364	hypothetical protein NECHADRAFT_53388	96.429	0	735		FGSG_03333	XP_011322403.1	364	hypothetical protein FGSG_03333	74.586	0	573		FPSE_07493	XP_009258886.1	364	hypothetical protein FPSE_07493	74.033	0	572		FVEG_08673	XP_018755246.1	291	3-oxoacyl	76.689	4.5e-165	464
	FuKu00157	YNL202W	SPS19	NP_014197.2	292	2,4-dienoyl-CoA reductase (NADPH)	28.214	1.25e-16	76.3		NCU04791	XP_011394914.1	336	short chain dehydrogenase/reductase, variant 1	52.063	4.52e-92	279		NECHADRAFT_64691	XP_003043314.1	295	hypothetical protein NECHADRAFT_64691	96.271	0	577		FGSG_03318	XP_011322421.1	290	hypothetical protein FGSG_03318	77.778	1.04e-166	468		FPSE_10436	XP_009261828.1	290	hypothetical protein FPSE_10436	78.125	7.07e-168	470		FVEG_01599	XP_018744546.1	333	hypothetical protein FVEG_01599	50.492	3.08e-104	311
	FuKu00158	---	---	---	---	---	---	---	---		---	---	---	---	---	---	---		NECHADRAFT_92249	XP_003042974.1	274	hypothetical protein NECHADRAFT_92249	27.179	4.05e-15	73.2		FGSG_12487	XP_011322552.1	292	hypothetical protein FGSG_12487	24.561	4.07e-15	73.2		FPSE_09262	XP_009260654.1	272	hypothetical protein FPSE_09262	25.822	2.12e-14	70.9		FVEG_11327	XP_018758832.1	1359	ATPase	42.656	0	1126
	FuKu00159	YKL209C	STE6	NP_012713.1	1290	ATP-binding cassette a-factor transporter STE6	24.148	6.27e-94	329		NCU08439	XP_963409.1	1353	leptomycin B resistance protein pmd1	43.787	0	1112		NECHADRAFT_87044	XP_003040148.1	793	hypothetical protein NECHADRAFT_87044	86.733	0	1189		FGSG_04336	XP_011321277.1	1362	hypothetical protein FGSG_04336	43.632	0	1105		FPSE_10595	XP_009261987.1	2306	hypothetical protein FPSE_10595	44.093	0	1122		FVEG_10155	XP_018757242.1	963	hypothetical protein FVEG_10155	29.191	2.85e-70	252
	FuKu00160	---	---	---	---	---	---	---	---		NCU08565	XP_962827.3	1619	hypothetical protein NCU08565	32.272	4.53e-57	213		NECHADRAFT_34792	XP_003040373.1	912	hypothetical protein NECHADRAFT_34792	34.701	4.08e-148	464		FGSG_13824	XP_011325097.1	810	hypothetical protein FGSG_13824	56.789	0	961		FPSE_02409	XP_009253803.1	1679	hypothetical protein FPSE_02409	28.654	2.29e-74	268		FVEG_17451	XP_018761243.1	305	hypothetical protein FVEG_17451	29.183	1.58e-25	103
	FuKu00161	---	---	---	---	---	---	---	---		---	---	---	---	---	---	---		NECHADRAFT_6430	XP_003052809.1	251	hypothetical protein NECHADRAFT_6430, partial	40.323	2.46e-64	205		FGSG_12487	XP_011322552.1	292	hypothetical protein FGSG_12487	60.208	2.12e-123	357		FPSE_05969	XP_009257362.1	292	hypothetical protein FPSE_05969	60.417	3.35e-126	364		FVEG_01831	XP_018744855.1	1452	hypothetical protein FVEG_01831	50.571	0	1362
	FuKu00162	YDR135C	YCF1	NP_010419.3	1515	ATP-binding cassette glutathione S-conjugate transporter YCF1	26.052	2.34e-114	394		NCU03776	XP_961122.3	1618	ABC multidrug transporter	31.494	0	586		NECHADRAFT_67039	XP_003052454.1	1394	hypothetical protein NECHADRAFT_67039	49.788	0	1312		FGSG_10995	XP_011325375.1	1472	hypothetical protein FGSG_10995	74.341	0	2071		FPSE_02488	XP_009253882.1	1579	hypothetical protein FPSE_02488	73.257	0	2047		FVEG_01636	XP_018744616.1	768	hypothetical protein FVEG_01636	60.853	0	947
	FuKu00163	YGR028W	MSP1	NP_011542.3	362	Msp1p	24.176	5.77e-08	53.9		NCU08641	XP_964849.1	718	hypothetical protein NCU08641	34.368	1.66e-63	228		NECHADRAFT_7997	XP_003045475.1	195	hypothetical protein NECHADRAFT_7997, partial	71.292	9.41e-95	299		FGSG_11716	XP_011315854.1	762	hypothetical protein FGSG_11716	60.938	0	944		FPSE_06973	XP_009258366.1	1348	hypothetical protein FPSE_06973	53.992	0	950		FVEG_10729	XP_018758058.1	377	hypothetical protein FVEG_10729	29.699	4.86e-32	124
	FuKu00164	YKR051W	HFL1	NP_012977.3	418	Hfl1p	28.629	1.17e-11	63.2		NCU06987	XP_962627.1	581	hypothetical protein NCU06987	32.047	8.57e-52	181		NECHADRAFT_52448	XP_003041276.1	355	hypothetical protein NECHADRAFT_52448, partial	27.734	7.71e-29	114		FGSG_03059	XP_011322722.1	309	hypothetical protein FGSG_03059	29.583	4.35e-26	105		FPSE_02167	XP_009253561.1	383	hypothetical protein FPSE_02167	30.041	2.4e-27	109		FVEG_04564	XP_018749049.1	696	hypothetical protein FVEG_04564	33.597	5.01e-100	323
	FuKu00165	YDL126C	CDC48	NP_010157.1	835	AAA family ATPase CDC48	29.861	6.88e-09	57		NCU08641	XP_964849.1	718	hypothetical protein NCU08641	31.552	3.59e-73	251		NECHADRAFT_45060	XP_003049174.1	501	hypothetical protein NECHADRAFT_45060	41.035	8.29e-135	407		FGSG_05940	XP_011324550.1	713	hypothetical protein FGSG_05940	34.421	3.67e-102	328		FPSE_03040	XP_009254434.1	718	hypothetical protein FPSE_03040	34.258	6.17e-102	328		FVEG_06305	XP_018751743.1	581	hypothetical protein FVEG_06305	34.021	6.23e-121	374
	FuKu00166	YEL065W	SIT1	NP_010849.3	628	siderophore transporter	23.236	2.88e-41	156		NCU06132	XP_959994.1	597	siderophore iron transporter	41.402	3.31e-154	459		NECHADRAFT_87043	XP_003040139.1	608	hypothetical protein NECHADRAFT_87043	89.967	0	1130		FGSG_09701	XP_011328004.1	581	hypothetical protein FGSG_09701	34.412	1.64e-126	387		FPSE_04305	XP_009255698.1	581	hypothetical protein FPSE_04305	33.56	1.65e-120	372		FVEG_01635	XP_018744615.1	552	hypothetical protein FVEG_01635	55.556	0	612
	FuKu00167	---	---	---	---	---	---	---	---		NCU16472	XP_011393433.1	999	NACHT domain-containing protein	23.35	2.48e-09	58.9		NECHADRAFT_39343	XP_003045610.1	507	hypothetical protein NECHADRAFT_39343, partial	36.089	1.21e-91	291		FGSG_00229	XP_011315855.1	522	hypothetical protein FGSG_00229	56.859	0	575		FPSE_06974	XP_009258367.1	557	hypothetical protein FPSE_06974	55.146	0	577		FVEG_10531	XP_018757804.1	400	hypothetical protein FVEG_10531	49.875	1.12e-135	398
	FuKu00168	---	---	---	---	---	---	---	---		---	---	---	---	---	---	---		NECHADRAFT_94964	XP_003049110.1	398	hypothetical protein NECHADRAFT_94964	52.854	3.88e-148	429		FGSG_10993	XP_011325377.1	406	hypothetical protein FGSG_10993	82.921	0	694		FPSE_02490	XP_009253884.1	402	hypothetical protein FPSE_02490	83.005	0	689		FVEG_12503	XP_018760432.1	4750	hypothetical protein FVEG_12503	30.212	0	1617
	FuKu00169	YBR115C	LYS2	NP_009673.1	1392	L-aminoadipate-semialdehyde dehydrogenase	24.643	4.89e-25	113		NCU07119	XP_960302.2	5121	nonribosomal peptide synthase 2	25.984	0	709		NECHADRAFT_87045	XP_003040140.1	1180	hypothetical protein NECHADRAFT_87045	72.644	0	1850		FGSG_11026	XP_011325337.1	4747	hypothetical protein FGSG_11026	30.161	0	1654		FPSE_02456	XP_009253850.1	4731	NPS1	29.603	0	1650		FVEG_07247	XP_018753177.1	2074	hypothetical protein FVEG_07247	50	2.1e-09	57.4
	FuKu00170	YKL020C	SPT23	NP_012905.1	1082	Spt23p	35.294	1.64e-07	50.1		NCU05145	XP_956643.1	667	hypothetical protein NCU05145	40.278	2.63e-10	59.3		NECHADRAFT_52540	XP_003042120.1	765	hypothetical protein NECHADRAFT_52540, partial	51.786	2.3e-10	60.1		FGSG_10994	XP_011325376.1	266	hypothetical protein FGSG_10994	50.923	2.19e-65	207		FPSE_02489	XP_009253883.1	300	hypothetical protein FPSE_02489	53.597	3.28e-72	226		FVEG_15787	XP_018751253.1	440	hypothetical protein FVEG_15787	45.395	1.78e-135	404
	FuKu00171	---	---	---	---	---	---	---	---		NCU05033	XP_956341.1	563	hypothetical protein NCU05033	22.872	1.98e-05	46.2		NECHADRAFT_42016	XP_003042657.1	537	hypothetical protein NECHADRAFT_42016	81.937	0	905		FGSG_01664	XP_011317489.1	513	hypothetical protein FGSG_01664	45.809	7.97e-154	453		FPSE_11496	XP_009262888.1	521	hypothetical protein FPSE_11496	43.353	7.56e-146	432		FVEG_10117	XP_018757192.1	572	hypothetical protein FVEG_10117	55.97	4.37e-163	485
	FuKu00172	---	---	---	---	---	---	---	---		---	---	---	---	---	---	---		NECHADRAFT_24316	XP_003042654.1	471	hypothetical protein NECHADRAFT_24316, partial	93.135	0	797		FGSG_03969	XP_011321693.1	501	hypothetical protein FGSG_03969	50.441	6.54e-110	345		FPSE_05306	XP_009256699.1	441	hypothetical protein FPSE_05306	52.672	1.91e-100	318		FVEG_14073	XP_018762161.1	445	hypothetical protein FVEG_14073	32.857	8.47e-51	180
	FuKu00173	---	---	---	---	---	---	---	---		---	---	---	---	---	---	---		NECHADRAFT_82283	XP_003040164.1	483	hypothetical protein NECHADRAFT_82283	43.983	2.11e-117	355		FGSG_13953	XP_011325774.1	459	hypothetical protein FGSG_13953	29.947	1.1e-41	154		FPSE_05523	XP_009256916.1	441	hypothetical protein FPSE_05523	37.989	1.91e-67	224		FVEG_00222	XP_018742249.1	497	hypothetical protein FVEG_00222	29.688	7.59e-07	51.2
	FuKu00174	YML099C	ARG81	NP_013610.1	880	Arg81p	38.636	3.27e-05	44.7		NCU06614	XP_962356.3	683	hypothetical protein NCU06614	38.182	2.48e-05	45.8		NECHADRAFT_42089	XP_003042671.1	447	hypothetical protein NECHADRAFT_42089	70.635	0	686		FGSG_03102	XP_011322670.1	649	hypothetical protein FGSG_03102	40	3.42e-07	51.6		FPSE_02123	XP_009253517.1	649	hypothetical protein FPSE_02123	40	3.63e-07	51.6		FVEG_15755	XP_018751110.1	1500	hypothetical protein FVEG_15755	32.818	3.07e-82	298
	FuKu00175	---	---	---	---	---	---	---	---		---	---	---	---	---	---	---		NECHADRAFT_88029	XP_003039668.1	1482	hypothetical protein NECHADRAFT_88029	80.465	0	2466		FGSG_08097	XP_011320723.1	2219	hypothetical protein FGSG_08097	30.596	4.28e-74	273		FPSE_06755	XP_009258148.1	2336	hypothetical protein FPSE_06755	27.376	2.47e-113	397		FVEG_08563	XP_018755108.1	194	hypothetical protein FVEG_08563	52.764	1.45e-63	198
	FuKu00176	---	---	---	---	---	---	---	---		---	---	---	---	---	---	---		---	---	---	---	---	---	---		FGSG_07774	XP_011327591.1	192	hypothetical protein FGSG_07774	57.071	2.29e-68	210		FPSE_04396	XP_009255789.1	192	hypothetical protein FPSE_04396	57.576	1.9e-68	210		FVEG_01583	XP_018744523.1	1802	hypothetical protein FVEG_01583	56.213	0	630
	FuKu00177	YDR371W	CTS2	NP_010659.1	511	putative chitinase	23.077	1.11e-18	89.4		NCU07035	XP_962174.3	1011	bacteriodes thetaiotaomicron symbiotic chitinase	39.763	5.26e-73	265		NECHADRAFT_81104	XP_003042656.1	1530	hypothetical protein NECHADRAFT_81104	92.227	0	2887		FGSG_09118	XP_011328670.1	1159	hypothetical protein FGSG_09118	39.326	6.42e-88	311		FPSE_05536	XP_009256929.1	1268	hypothetical protein FPSE_05536	40.488	3.7e-92	326		FVEG_10138	XP_018757220.1	699	hypothetical protein FVEG_10138	78.42	0	1141
	FuKu00178	YKR018C	---	NP_012943.1	725	uncharacterized protein YKR018C	28.636	1.21e-69	242		NCU07911	XP_962427.1	811	mitochondrial outer membrane protein iml-2	45.971	0	634		NECHADRAFT_69821	XP_003042669.1	710	predicted protein	96.624	0	1412		FGSG_03979	XP_011321681.1	702	hypothetical protein FGSG_03979	79.267	0	1153		FPSE_05296	XP_009256689.1	702	hypothetical protein FPSE_05296	79.408	0	1172		FVEG_10134	XP_018757214.1	728	hypothetical protein FVEG_10134	54.155	0	773
	FuKu00179	YLR098C	CHA4	NP_013199.1	648	Cha4p	22.735	1.56e-12	68.6		NCU08294	XP_962507.3	1090	nitrogen assimilation transcription factor nit-4	22.901	1.71e-27	118		NECHADRAFT_42343	XP_003042673.1	525	hypothetical protein NECHADRAFT_42343, partial	87.524	0	922		FGSG_03929	XP_011321738.1	885	hypothetical protein FGSG_03929	43.726	1.46e-130	411		FPSE_05346	XP_009256739.1	879	hypothetical protein FPSE_05346	38.906	1.37e-138	432		FVEG_05327	XP_018750359.1	343	pyrroline-5-carboxylate reductase	36.364	1.33e-18	80.1
	FuKu00180	YER023W	PRO3	NP_010940.3	286	pyrroline-5-carboxylate reductase	35.714	3.78e-10	54.7		NCU06471	XP_957362.2	332	pyrroline-5-carboxylate reductase	34.899	2.37e-10	56.2		NECHADRAFT_90589	XP_003054045.1	293	hypothetical protein NECHADRAFT_90589	83.803	1.37e-77	234		FGSG_07255	XP_011326993.1	335	pyrroline-5-carboxylate reductase	36.667	2.67e-19	81.6		FPSE_00180	XP_009251575.1	335	hypothetical protein FPSE_00180	36.667	2.69e-19	81.6		FVEG_11952	XP_018759735.1	1438	hypothetical protein FVEG_11952	28.352	5.31e-78	283
	FuKu00181	---	---	---	---	---	---	---	---		NCU05317	XP_961930.1	1484	chitinase	25.763	4e-33	138		NECHADRAFT_106409	XP_003039769.1	1484	hypothetical protein NECHADRAFT_106409	54.665	0	874		FGSG_11578	XP_011323043.1	1344	hypothetical protein FGSG_11578	30.036	4.77e-74	270		FPSE_07892	XP_009259285.1	1420	hypothetical protein FPSE_07892	27.943	1.49e-71	262		FVEG_12318	XP_018760200.1	389	hypothetical protein FVEG_12318	61.818	1.92e-177	503
	FuKu00182	YDR213W	UPC2	NP_010499.1	913	Upc2p	40.816	4.92e-09	56.2		NCU08594	XP_963739.1	517	hypothetical protein NCU08594	55	5.05e-09	56.6		NECHADRAFT_94076	XP_003042670.1	366	hypothetical protein NECHADRAFT_94076	86.034	0	652		FGSG_11148	XP_011325201.1	352	hypothetical protein FGSG_11148	59.714	4.12e-155	444		FPSE_02871	XP_009254265.1	357	hypothetical protein FPSE_02871	60.294	1.35e-118	352		FVEG_09416	XP_018756280.1	901	hypothetical protein FVEG_09416	40	2.34e-05	42.4
	FuKu00183	---	---	---	---	---	---	---	---		---	---	---	---	---	---	---		NECHADRAFT_88017	XP_003040238.1	555	predicted protein	80.69	6.96e-78	243		FGSG_03691	XP_011322005.1	694	hypothetical protein FGSG_03691	25.767	7.63e-05	40.4		FPSE_00291	XP_009251686.1	908	hypothetical protein FPSE_00291	38.333	9.85e-05	40		FVEG_10139	XP_018757219.1	339	hypothetical protein FVEG_10139	71.976	0	524
	FuKu00184	---	---	---	---	---	---	---	---		NCU07910	XP_962426.1	465	hypothetical protein NCU07910	37.081	1.51e-68	224		NECHADRAFT_42236	XP_003042581.1	337	predicted protein	96.46	0	656		FGSG_03978	XP_011321682.1	339	hypothetical protein FGSG_03978	81.902	0	551		FPSE_05297	XP_009256690.1	339	hypothetical protein FPSE_05297	80.368	0	541		FVEG_10146	XP_018757228.1	509	hypothetical protein FVEG_10146	68.493	0	713
	FuKu00185	---	---	---	---	---	---	---	---		---	---	---	---	---	---	---		NECHADRAFT_104616	XP_003042583.1	507	hypothetical protein NECHADRAFT_104616	93.701	0	983		FGSG_03986	XP_011321673.1	510	hypothetical protein FGSG_03986	68.039	0	738		FPSE_05291	XP_009256684.1	510	hypothetical protein FPSE_05291	68.039	0	735		FVEG_10116	XP_018757191.1	358	hypothetical protein FVEG_10116	63.712	1.07e-153	441
	FuKu00186	---	---	---	---	---	---	---	---		NCU02344	XP_959466.1	293	fungal cellulose binding domain-containing protein	45.333	1.89e-50	172		NECHADRAFT_42146	XP_003042567.1	358	hypothetical protein NECHADRAFT_42146	89.826	0	612		FGSG_03968	XP_011321694.1	341	hypothetical protein FGSG_03968	59.61	1.13e-133	388		FPSE_05307	XP_009256700.1	341	hypothetical protein FPSE_05307	68.478	3.13e-133	387		FVEG_17633	XP_018762269.1	771	hypothetical protein FVEG_17633	47.712	0	665
	FuKu00187	YCR096C	HMRA2	NP_010020.1	119	homeodomain mating type protein a2	37.805	4.21e-12	63.5		NCU05257	XP_961794.1	1321	homeobox and C2H2 transcription factor	45.317	5.92e-177	548		NECHADRAFT_42327	XP_003042584.1	522	hypothetical protein NECHADRAFT_42327, partial	91.176	0	965		FGSG_09566	XP_011328145.1	1187	hypothetical protein FGSG_09566	44.832	0	576		FPSE_03297	XP_009254691.1	750	hypothetical protein FPSE_03297	45.621	0	636		FVEG_07345	XP_018753333.1	251	oxidoreductase	41.406	1.78e-24	95.5
	FuKu00188	YMR226C	---	NP_013953.1	267	oxidoreductase	41.379	7.72e-06	41.6		NCU02920	XP_965602.3	272	short-chain dehydrogenase/reductase SDR	46.903	6.6e-19	79.3		NECHADRAFT_56375	XP_003039340.1	253	hypothetical protein NECHADRAFT_56375	44.186	7.61e-27	101		FGSG_01905	XP_011317754.1	248	hypothetical protein FGSG_01905	40.625	1.24e-22	89.7		FPSE_09122	XP_009260514.1	251	hypothetical protein FPSE_09122	41.406	1.71e-24	94.7		FVEG_12969	XP_018761054.1	760	hypothetical protein FVEG_12969	39.093	3.39e-158	480
	FuKu00189	---	---	---	---	---	---	---	---		NCU02877	XP_965559.3	821	hypothetical protein NCU02877	41.16	2.7e-162	492		NECHADRAFT_42088	XP_003042568.1	619	hypothetical protein NECHADRAFT_42088	66.226	0	898		FGSG_03825	XP_011321859.1	756	hypothetical protein FGSG_03825	39.653	2.99e-160	485		FPSE_06659	XP_009258052.1	755	hypothetical protein FPSE_06659	39.281	2.74e-159	482		FVEG_01584	XP_018744524.1	733	hypothetical protein FVEG_01584	42.7	2.15e-82	274
	FuKu00190	---	---	---	---	---	---	---	---		NCU07033	XP_011394221.1	309	hypothetical protein NCU07033	36.986	5.44e-40	147		NECHADRAFT_42325	XP_003042569.1	546	hypothetical protein NECHADRAFT_42325	92.523	0	1011		FGSG_12918	XP_011326027.1	518	hypothetical protein FGSG_12918	27.344	1.14e-54	194		FPSE_06004	XP_009257397.1	460	hypothetical protein FPSE_06004	36.294	1.83e-55	194		FVEG_13582	XP_018761791.1	446	hypothetical protein FVEG_13582	47.581	2.2e-70	228
	FuKu00191	---	---	---	---	---	---	---	---		---	---	---	---	---	---	---		NECHADRAFT_89146	XP_003039484.1	661	predicted protein	47.716	2.67e-55	191		FGSG_13953	XP_011325774.1	459	hypothetical protein FGSG_13953	30.508	2.78e-16	78.2		FPSE_03273	XP_009254667.1	459	hypothetical protein FPSE_03273	30.932	7.27e-17	79.7		FVEG_17329	XP_018760675.1	333	hypothetical protein FVEG_17329	36.728	1.81e-61	209
	FuKu00192	---	---	---	---	---	---	---	---		NCU03478	XP_956367.1	427	hypothetical protein NCU03478	30.769	2.14e-31	125		NECHADRAFT_11175	XP_003044557.1	694	hypothetical protein NECHADRAFT_11175, partial	59.722	4.83e-86	285		FGSG_13788	XP_011319573.1	326	hypothetical protein FGSG_13788	39.103	3.08e-53	186		FPSE_03740	XP_009255134.1	1384	hypothetical protein FPSE_03740	36.364	3.69e-50	188		FVEG_12317	XP_018760198.1	368	hypothetical protein FVEG_12317	64.516	1.71e-167	476
	FuKu00193	YNL134C	---	NP_014265.3	376	uncharacterized protein YNL134C	25.506	1.44e-09	57		NCU00973	XP_965166.2	419	hypothetical protein NCU00973	29.752	4.52e-15	75.1		NECHADRAFT_42043	XP_003042582.1	366	hypothetical protein NECHADRAFT_42043	90.164	0	687		FGSG_11149	XP_011325200.1	368	hypothetical protein FGSG_11149	63.333	2.84e-162	462		FPSE_02870	XP_009254264.1	408	hypothetical protein FPSE_02870	62.291	4.41e-158	453		FVEG_10077	XP_018757152.1	465	hypothetical protein FVEG_10077	82.759	0	780
	FuKu00194	---	---	---	---	---	---	---	---		NCU05143	XP_956641.1	470	rds1	68.936	0	645		NECHADRAFT_42330	XP_003042636.1	468	hypothetical protein NECHADRAFT_42330	94.017	0	882		FGSG_03916	XP_011321752.1	466	rds1 protein	82.906	0	772		FPSE_05360	XP_009256753.1	485	hypothetical protein FPSE_05360	82.051	0	763		FVEG_10127	XP_018757205.1	446	arylsulfatase A	93.274	0	877
	FuKu00195	---	---	---	---	---	---	---	---		NCU08364	XP_965267.1	628	choline sulfatase	22.506	7.6e-10	59.7		NECHADRAFT_81113	XP_003042573.1	446	predicted protein	96.637	0	900		FGSG_11123	XP_011325229.1	446	hypothetical protein FGSG_11123	92.601	0	881		FPSE_02893	XP_009254287.1	446	hypothetical protein FPSE_02893	92.825	0	882		FVEG_09410	XP_018756270.1	246	hypothetical protein FVEG_09410	60.569	1.18e-100	296
	FuKu00196	YLL060C	GTT2	NP_013040.1	233	glutathione transferase GTT2	26.339	7.54e-07	47		---	---	---	---	---	---	---		NECHADRAFT_42361	XP_003042578.1	242	hypothetical protein NECHADRAFT_42361	88.43	2.83e-157	439		FGSG_02359	XP_011318269.1	245	hypothetical protein FGSG_02359	60.569	2.65e-99	292		FPSE_03761	XP_009255156.1	245	hypothetical protein FPSE_03761	58.13	2.58e-95	282		FVEG_01526	XP_018744458.1	540	hypothetical protein FVEG_01526	42.8	9.65e-139	415
	FuKu00197	YNR072W	HXT17	NP_014470.1	564	hexose transporter HXT17	27.941	1.22e-41	155		NCU08114	XP_963873.1	525	hexose transporter	37.812	7.48e-125	378		NECHADRAFT_42015	XP_003042574.1	522	predicted protein	96.552	0	1047		FGSG_11057	XP_011325302.1	517	hypothetical protein FGSG_11057	84.783	0	895		FPSE_02424	XP_009253818.1	517	hypothetical protein FPSE_02424	84.98	0	899		FVEG_02386	XP_018745825.1	553	hypothetical protein FVEG_02386	40.077	3.67e-110	342
	FuKu00198	---	---	---	---	---	---	---	---		NCU00558	XP_964719.2	652	hypothetical protein NCU00558	42.982	3.62e-19	89.7		NECHADRAFT_81093	XP_003042652.1	586	hypothetical protein NECHADRAFT_81093	80.23	0	859		FGSG_13293	XP_011319904.1	612	hypothetical protein FGSG_13293	38.837	2.21e-113	351		FPSE_11984	XP_009263376.1	958	hypothetical protein FPSE_11984	37.899	4.8e-108	346		FVEG_10151	XP_018757235.1	270	2,4-dihydroxyhept-2-ene-1,7-dioic acid aldolase	79.775	4.86e-160	449
	FuKu00199	---	---	---	---	---	---	---	---		NCU03086	XP_964179.1	276	HpcH/HpaI aldolase/citrate lyase family protein	55.926	2.33e-110	323		NECHADRAFT_47695	XP_003048378.1	271	hypothetical protein NECHADRAFT_47695	56.044	3.79e-112	327		FGSG_01221	XP_011316995.1	271	hypothetical protein FGSG_01221	55.311	3.38e-107	315		FPSE_02355	XP_009253749.1	308	hypothetical protein FPSE_02355	35.294	2.73e-31	119		FVEG_16721	XP_018757158.1	200	hypothetical protein FVEG_16721	29.915	9.22e-06	45.1
	FuKu00200	YGR052W	FMP48	NP_011566.1	369	protein kinase FMP48	25	2.22e-07	49.7		NCU06421	XP_957312.2	306	serine/threonine protein kinase-41	27.419	1.63e-07	50.4		NECHADRAFT_81123	XP_003042577.1	244	hypothetical protein NECHADRAFT_81123	79.237	4.71e-135	385		FGSG_13943	XP_011325738.1	347	hypothetical protein FGSG_13943	27.933	8.59e-08	51.6		FPSE_03520	XP_009254914.1	905	FST11	22.667	4.18e-06	47		FVEG_13948	XP_018762375.1	239	hypothetical protein FVEG_13948	72.222	7.7e-116	335
	FuKu00201	---	---	---	---	---	---	---	---		NCU01521	XP_956970.1	317	ThiJ/PfpI family protein	34.507	4.38e-14	69.7		NECHADRAFT_42114	XP_003042651.1	237	hypothetical protein NECHADRAFT_42114	94.419	7.87e-151	424		FGSG_02953	XP_011322843.1	235	hypothetical protein FGSG_02953	54.884	1.04e-84	255		FPSE_06747	XP_009258140.1	235	hypothetical protein FPSE_06747	55.349	5.46e-85	256		FVEG_08346	XP_018754837.1	1350	hypothetical protein FVEG_08346	28.364	5.75e-14	76.6
	FuKu00202	YAR018C	KIN3	NP_009410.1	435	serine/threonine protein kinase KIN3	29.53	3.95e-11	64.7		NCU04881	XP_957922.2	1201	hypothetical protein NCU04881	32	2.51e-10	63.9		NECHADRAFT_28151	XP_003042579.1	150	hypothetical protein NECHADRAFT_28151, partial	61.438	3.91e-54	187		FGSG_11425	XP_011325800.1	1223	hypothetical protein FGSG_11425	25.648	2.88e-14	77		FPSE_01856	XP_009253250.1	1750	hypothetical protein FPSE_01856	31.707	3.6e-12	70.5		FVEG_10111	XP_018757186.1	580	hypothetical protein FVEG_10111	63.265	0	751
	FuKu00203	---	---	---	---	---	---	---	---		NCU07619	XP_962853.1	667	FAD binding domain-containing protein	32.55	3.45e-89	291		NECHADRAFT_42095	XP_003042653.1	588	hypothetical protein NECHADRAFT_42095	94.048	0	1117		FGSG_03972	XP_011321690.1	585	hypothetical protein FGSG_03972	62.925	0	758		FPSE_05303	XP_009256696.1	585	hypothetical protein FPSE_05303	64.116	0	769		FVEG_16315	XP_018754919.1	594	hypothetical protein FVEG_16315	27.66	1.31e-32	132
	FuKu00204	---	---	---	---	---	---	---	---		NCU03533	XP_956812.3	680	heterokaryon incompatibility protein 6	24.668	5.93e-26	112		NECHADRAFT_88232	XP_003043630.1	696	hypothetical protein NECHADRAFT_88232	41.48	2.88e-166	497		FGSG_13862	XP_011325291.1	628	hypothetical protein FGSG_13862	25.287	2.82e-41	158		FPSE_07456	XP_009258849.1	720	hypothetical protein FPSE_07456, partial	25.115	5.31e-39	152		FVEG_10141	XP_018757222.1	686	hypothetical protein FVEG_10141	86.317	0	1112
	FuKu00205	---	---	---	---	---	---	---	---		NCU04505	XP_956916.1	757	cell cycle control protein cwf19	59.496	0	782		NECHADRAFT_42198	XP_003042580.1	685	predicted protein	94.599	0	1238		FGSG_03976	XP_011321684.1	689	hypothetical protein FGSG_03976	83.89	0	1131		FPSE_05299	XP_009256692.1	689	hypothetical protein FPSE_05299	83.89	0	1106		FVEG_07909	XP_018754123.1	269	hypothetical protein FVEG_07909	54.275	2.27e-98	292
	FuKu00206	---	---	---	---	---	---	---	---		---	---	---	---	---	---	---		NECHADRAFT_94069	XP_003042576.1	248	hypothetical protein NECHADRAFT_94069	83.019	1.02e-164	460		FGSG_07354	XP_011327115.1	246	hypothetical protein FGSG_07354	48.638	2.79e-82	249		FPSE_04166	XP_009255559.1	267	hypothetical protein FPSE_04166	53.184	7.33e-101	298		FVEG_10113	XP_018757188.1	73	hypothetical protein FVEG_10113	62.5	6.71e-21	80.5
	FuKu00207	---	---	---	---	---	---	---	---		---	---	---	---	---	---	---		---	---	---	---	---	---	---		FGSG_03970	XP_011321692.1	106	hypothetical protein FGSG_03970	62.821	3.65e-22	84		FPSE_05305	XP_009256698.1	73	hypothetical protein FPSE_05305	65.278	5.74e-22	82.4		FVEG_12915	XP_018760994.1	495	hypothetical protein FVEG_12915	29.183	3.17e-15	77.4
	FuKu00208	YPL209C	IPL1	NP_015115.1	367	aurora kinase	24.713	1.8e-05	44.7		NCU06423	XP_957314.2	559	hypothetical protein NCU06423	27.138	2.63e-22	99		NECHADRAFT_81126	XP_003042667.1	497	predicted protein	88.129	0	904		FGSG_07817	XP_011327642.1	469	hypothetical protein FGSG_07817	28.5	1.47e-12	68.6		FPSE_11166	XP_009262558.1	391	hypothetical protein FPSE_11166	27.576	4.83e-18	85.1		FVEG_10140	XP_018757221.1	870	hypothetical protein FVEG_10140	83.729	0	1315
	FuKu00209	---	---	---	---	---	---	---	---		NCU07909	XP_962425.3	1051	hydrolase	52.381	0	713		NECHADRAFT_104614	XP_003042668.1	875	hypothetical protein NECHADRAFT_104614	97.809	0	1725		FGSG_03977	XP_011321683.1	876	hypothetical protein FGSG_03977	78.723	0	1292		FPSE_05298	XP_009256691.1	876	hypothetical protein FPSE_05298	78.947	0	1292		FVEG_00700	XP_018743025.1	922	hypothetical protein FVEG_00700	45.598	1.48e-170	517
	FuKu00210	YLL021W	SPA2	NP_013079.1	1466	Spa2p	44.33	7.18e-16	80.1		NCU03115	XP_011393083.1	888	spa2-like protein	38.967	7.07e-99	327		NECHADRAFT_65796	XP_003053759.1	926	hypothetical protein NECHADRAFT_65796	49.028	1.29e-179	540		FGSG_00932	XP_011316673.1	931	hypothetical protein FGSG_00932	42.608	1.15e-152	470		FPSE_12036	XP_009263428.1	929	hypothetical protein FPSE_12036	42.876	2.31e-151	467		FVEG_10114	XP_018757189.1	705	hypothetical protein FVEG_10114	80.714	0	1168
	FuKu00211	YBR086C	IST2	NP_009643.2	946	Ist2p	22.453	5.92e-26	112		NCU08273	XP_961901.3	738	plasma membrane channel protein	38.313	1.03e-164	495		NECHADRAFT_69814	XP_003042566.1	707	hypothetical protein NECHADRAFT_69814	96.756	0	1407		FGSG_03966	XP_011321696.1	700	hypothetical protein FGSG_03966	77.633	0	1140		FPSE_05309	XP_009256702.1	700	hypothetical protein FPSE_05309	78.644	0	1132		FVEG_13950	XP_018762377.1	569	hypothetical protein FVEG_13950	69.671	0	815
	FuKu00212	YBR008C	FLR1	NP_009562.1	548	Flr1p	34.667	1.86e-103	325		NCU05580	XP_960542.1	531	membrane transporter	30.292	7.62e-70	236		NECHADRAFT_42233	XP_003042562.1	570	hypothetical protein NECHADRAFT_42233	87.304	0	983		FGSG_05318	XP_011323833.1	616	hypothetical protein FGSG_05318	61.475	0	764		FPSE_07172	XP_009258565.1	615	hypothetical protein FPSE_07172	61.905	0	764		FVEG_13949	XP_018762376.1	429	hypothetical protein FVEG_13949	73.598	0	676
	FuKu00213	YNR064C	---	NP_014462.1	290	epoxide hydrolase	29.268	1.91e-05	44.3		NCU08783	XP_956226.1	430	epoxide hydrolase	28	2.82e-34	132		NECHADRAFT_5165	XP_003042561.1	392	hypothetical protein NECHADRAFT_5165, partial	88.52	0	733		FGSG_03733	XP_011321959.1	414	hypothetical protein FGSG_03733	36.154	5.5e-77	247		FPSE_02438	XP_009253832.1	403	hypothetical protein FPSE_02438	35.949	8.48e-76	244		FVEG_10109	XP_018757184.1	743	hypothetical protein FVEG_10109	62.173	0	881
	FuKu00214	YLR121C	YPS3	NP_013222.1	508	aspartyl protease	28.715	6.85e-29	119		NCU07063	XP_960328.1	551	hypothetical protein NCU07063	43.89	6.65e-98	316		NECHADRAFT_81095	XP_003042563.1	756	hypothetical protein NECHADRAFT_81095	93.386	0	1317		FGSG_03975	XP_011321685.1	811	hypothetical protein FGSG_03975	55.398	0	757		FPSE_05300	XP_009256693.1	811	hypothetical protein FPSE_05300	56.298	0	782		FVEG_10128	XP_018757206.1	497	hypothetical protein FVEG_10128	77.666	0	781
	FuKu00215	YIL166C	SOA1	NP_012100.1	542	Soa1p	31.169	6.83e-65	220		NCU09831	XP_958530.1	576	hypothetical protein NCU09831	31.223	7.22e-71	238		NECHADRAFT_42321	XP_003042659.1	483	predicted protein	92.99	0	889		FGSG_11122	XP_011325230.1	501	hypothetical protein FGSG_11122	75.348	0	766		FPSE_02894	XP_009254288.1	495	hypothetical protein FPSE_02894	76.258	0	775		FVEG_10112	XP_018757187.1	254	hypothetical protein FVEG_10112	69.565	2.7e-128	368
	FuKu00216	---	---	---	---	---	---	---	---		NCU09719	XP_958958.2	293	hypothetical protein NCU09719	63.402	9.2e-91	273		NECHADRAFT_69811	XP_003042565.1	269	hypothetical protein NECHADRAFT_69811	94.444	2.03e-177	493		FGSG_03971	XP_011321691.1	271	hypothetical protein FGSG_03971	67.148	7.31e-133	380		FPSE_05304	XP_009256697.1	271	hypothetical protein FPSE_05304	66.787	1.9e-132	379		FVEG_05661	XP_018750844.1	525	hypothetical protein FVEG_05661	71.85	0	742
	FuKu00217	YGL077C	HNM1	NP_011438.1	563	Hnm1p	30.769	3.51e-65	222		NCU05776	XP_011395196.1	561	amino acid permease, variant	65.476	0	671		NECHADRAFT_94070	XP_003042666.1	484	hypothetical protein NECHADRAFT_94070	89.515	0	904		FGSG_06473	XP_011326074.1	527	hypothetical protein FGSG_06473	72.047	0	766		FPSE_10131	XP_009261523.1	527	hypothetical protein FPSE_10131	72.047	0	764		---	---	---	---	---	---	---
	FuKu00218	---	---	---	---	---	---	---	---		---	---	---	---	---	---	---		---	---	---	---	---	---	---		---	---	---	---	---	---	---		---	---	---	---	---	---	---		FVEG_16592	XP_018756328.1	534	hypothetical protein FVEG_16592	66.923	0	706
	FuKu00219	YFL052W	ZNF1	NP_116603.1	465	DNA-binding domain containing protein	23.875	3.01e-06	47.8		NCU10080	XP_957845.3	902	hypothetical protein NCU10080	30.383	8.13e-24	104		NECHADRAFT_42077	XP_003042664.1	445	hypothetical protein NECHADRAFT_42077	92.36	0	805		FGSG_11056	XP_011325303.1	502	hypothetical protein FGSG_11056	60	0	616		FPSE_02425	XP_009253819.1	444	hypothetical protein FPSE_02425	67.29	0	566		---	---	---	---	---	---	---
	FuKu00220	---	---	---	---	---	---	---	---		---	---	---	---	---	---	---		NECHADRAFT_81117	XP_003042663.1	564	hypothetical protein NECHADRAFT_81117	95.213	0	1121		FGSG_11055	XP_011325304.1	559	hypothetical protein FGSG_11055	73.89	0	882		FPSE_02426	XP_009253820.1	559	hypothetical protein FPSE_02426	74.6	0	889		FVEG_16591	XP_018756327.1	565	hypothetical protein FVEG_16591	77.208	0	917
	FuKu00221	---	---	---	---	---	---	---	---		---	---	---	---	---	---	---		NECHADRAFT_66931	XP_003043953.1	339	hypothetical protein NECHADRAFT_66931	45.748	4.27e-96	293		FGSG_08252	XP_011320550.1	389	hypothetical protein FGSG_08252	43.889	6.76e-94	289		FPSE_09558	XP_009260950.1	389	hypothetical protein FPSE_09558	43.889	8.21e-92	283		FVEG_14921	XP_018744772.1	366	hypothetical protein FVEG_14921	47.321	9.35e-103	311
	FuKu00222	YKR039W	GAP1	NP_012965.3	602	amino acid permease GAP1	50.189	1.47e-166	491		NCU05830	XP_960090.1	659	general amino-acid permease GAP1	60.801	0	731		NECHADRAFT_42273	XP_003042661.1	561	hypothetical protein NECHADRAFT_42273	98.579	0	1123		FGSG_12341	XP_011321701.1	589	hypothetical protein FGSG_12341	79.469	0	896		FPSE_05313	XP_009256706.1	1151	hypothetical protein FPSE_05313	79.107	0	891		FVEG_16726	XP_018757210.1	582	AAT family amino acid transporter	80.855	0	956
	FuKu00223	---	---	---	---	---	---	---	---		NCU05829	XP_960089.1	543	hypothetical protein NCU05829	55.405	1.96e-116	353		NECHADRAFT_42230	XP_003042662.1	410	hypothetical protein NECHADRAFT_42230	95.61	0	822		FGSG_03962	XP_011321700.1	397	hypothetical protein FGSG_03962	72.155	0	607		FPSE_05312	XP_009256705.1	397	hypothetical protein FPSE_05312	72.155	0	605		FVEG_10131	XP_018757209.1	402	hypothetical protein FVEG_10131	75.061	0	610
	FuKu00224	---	---	---	---	---	---	---	---		---	---	---	---	---	---	---		NECHADRAFT_42111	XP_003042665.1	179	hypothetical protein NECHADRAFT_42111, partial	88.971	2.09e-85	253		FGSG_07352	XP_011327113.1	221	hypothetical protein FGSG_07352	56.391	2.75e-47	157		FPSE_04164	XP_009255557.1	229	hypothetical protein FPSE_04164	50.259	6.19e-66	205		---	---	---	---	---	---	---
	FuKu00225	YHR178W	STB5	NP_012048.3	743	Stb5p	21.806	2.3e-16	80.5		NCU07669	XP_962311.3	1101	purine utilization positive regulator	23.935	1.89e-28	120		NECHADRAFT_42018	XP_003042660.1	557	hypothetical protein NECHADRAFT_42018	90.034	0	1040		FGSG_11124	XP_011325228.1	553	hypothetical protein FGSG_11124	63.605	0	711		FPSE_02892	XP_009254286.1	1028	hypothetical protein FPSE_02892	66.667	0	707		FVEG_07910	XP_018754124.1	156	hypothetical protein FVEG_07910	56.701	5.82e-34	121
	FuKu00226	---	---	---	---	---	---	---	---		---	---	---	---	---	---	---		NECHADRAFT_86352	XP_003043103.1	1947	hypothetical protein NECHADRAFT_86352	28.81	2.59e-42	164		FGSG_12218	XP_011320976.1	573	hypothetical protein FGSG_12218	39.258	1.25e-98	313		FPSE_10831	XP_009262223.1	1455	hypothetical protein FPSE_10831	40.159	1.01e-95	319		FVEG_10126	XP_018757204.1	582	hypothetical protein FVEG_10126	68.804	0	823
	FuKu00227	YKL015W	PUT3	NP_012910.1	979	Put3p	22.642	7.25e-07	50.1		NCU07945	XP_011394280.1	772	fungal specific transcription factor	22.738	1.15e-20	94.7		NECHADRAFT_29731	XP_003049708.1	592	hypothetical protein NECHADRAFT_29731	24.876	1.2e-25	110		FGSG_06810	XP_011326463.1	893	hypothetical protein FGSG_06810	23.651	5.1e-10	60.8		FPSE_11855	XP_009263247.1	894	hypothetical protein FPSE_11855	23.651	6.01e-10	60.8		FVEG_06706	XP_018752317.1	575	hypothetical protein FVEG_06706	55.769	8.86e-28	117
	FuKu00228	YCL018W	LEU2	NP_009911.2	364	3-isopropylmalate dehydrogenase	48.925	1.15e-113	338		NCU06232	XP_963083.1	368	3-isopropylmalate dehydrogenase	51.187	9.53e-115	341		NECHADRAFT_97083	XP_003043144.1	377	predicted protein	96.552	0	739		FGSG_10671	XP_011319680.1	361	3-isopropylmalate dehydrogenase	83.333	0	616		FPSE_05698	XP_009257091.1	382	hypothetical protein FPSE_05698	83.113	0	645		FVEG_04336	XP_018748761.1	744	hypothetical protein FVEG_04336	32.115	2.16e-53	193
	FuKu00229	---	---	---	---	---	---	---	---		---	---	---	---	---	---	---		NECHADRAFT_81019	XP_003042524.1	233	carbohydrate esterase family 5	95.671	1.72e-149	419		FGSG_02890	XP_011322914.1	227	cutinase-1 precursor	71.681	3.78e-116	334		FPSE_06675	XP_009258068.1	227	hypothetical protein FPSE_06675	70.354	3.88e-114	329		FVEG_03341	XP_018747377.1	813	hypothetical protein FVEG_03341	85.753	0	661
	FuKu00230	YPR022C	SDD4	NP_015347.1	1133	Sdd4p	32.941	2.1e-07	52.8		NCU02787	XP_963943.3	1241	hypothetical protein NCU02787	38.525	4.47e-15	79		NECHADRAFT_86260	XP_003043145.1	788	predicted protein	90.028	0	1319		FGSG_13008	XP_011326543.1	896	hypothetical protein FGSG_13008	21.835	6.15e-18	87.8		FPSE_11781	XP_009263173.1	892	hypothetical protein FPSE_11781	21.677	1.35e-16	83.6		FVEG_13638	XP_018761858.1	230	cutinase 3	76.549	2.11e-123	353
	FuKu00231	YCL024W	KCC4	NP_009907.2	1037	serine/threonine protein kinase	34.857	3.35e-15	79		NCU09064	XP_963792.3	1233	serine/threonine protein kinase-53	28.814	1.63e-12	71.2		NECHADRAFT_73995	XP_003049525.1	1286	predicted protein	30.961	4.29e-26	115		FGSG_04770	XP_011323214.1	418	hypothetical protein FGSG_04770	35.556	1.27e-20	95.1		FPSE_09991	XP_009261383.1	1197	hypothetical protein FPSE_09991	34.848	1.53e-15	81.3		FVEG_13291	XP_018761452.1	800	hypothetical protein FVEG_13291	61.75	0	996
	FuKu00232	YOL128C	YGK3	NP_014513.1	375	serine/threonine protein kinase YGK3	30.12	8.27e-08	53.9		NCU07032	XP_962171.1	605	hypothetical protein NCU07032	30.872	1.19e-08	58.2		NECHADRAFT_85596	XP_003039797.1	1348	hypothetical protein NECHADRAFT_85596	29.123	5.3e-16	83.2		FGSG_04770	XP_011323214.1	418	hypothetical protein FGSG_04770	30.178	2.98e-14	75.5		FPSE_09991	XP_009261383.1	1197	hypothetical protein FPSE_09991	30.556	1.6e-14	77.8		FVEG_13698	XP_018761939.1	1279	serine/threonine protein kinase	71.542	0	1904
	FuKu00233	---	---	---	---	---	---	---	---		NCU08526	XP_962764.1	682	hypothetical protein NCU08526	33.901	1.04e-109	348		NECHADRAFT_42339	XP_003042527.1	664	hypothetical protein NECHADRAFT_42339	86.747	0	1224		FGSG_04794	XP_011323240.1	664	hypothetical protein FGSG_04794	54.641	0	744		FPSE_11092	XP_009262484.1	410	hypothetical protein FPSE_11092	57.882	7.26e-163	477		FVEG_12579	XP_018760528.1	1358	TKL protein kinase	24.189	1.3e-17	89
	FuKu00234	YDR248C	---	NP_010534.1	193	gluconokinase	32.075	3.67e-20	89.7		NCU05000	XP_955820.1	1052	hypothetical protein NCU05000	28.411	1.77e-79	283		NECHADRAFT_42137	XP_003042624.1	1043	hypothetical protein NECHADRAFT_42137, partial	93.96	0	2036		FGSG_02251	XP_011318149.1	1051	hypothetical protein FGSG_02251	40.538	0	740		FPSE_00266	XP_009251661.1	1049	hypothetical protein FPSE_00266	40.385	0	739		FVEG_03337	XP_018747372.1	661	hypothetical protein FVEG_03337	53.743	0	719
	FuKu00235	---	---	---	---	---	---	---	---		NCU08886	XP_958824.1	407	amidohydrolase	42.857	2.89e-97	299		NECHADRAFT_82013	XP_003045347.1	426	hypothetical protein NECHADRAFT_82013	62.11	0	547		FGSG_12069	XP_011317999.1	411	hypothetical protein FGSG_12069	50.995	1.21e-141	413		FPSE_06622	XP_009258015.1	415	hypothetical protein FPSE_06622	47.013	6.55e-110	332		FVEG_12020	XP_018759817.1	1061	hypothetical protein FVEG_12020	39.143	0	716
	FuKu00236	YPR173C	VPS4	NP_015499.1	437	AAA family ATPase VPS4	28.378	1.87e-06	49.3		NCU09856	XP_958380.3	1033	hypothetical protein NCU09856	33.377	1.21e-97	334		NECHADRAFT_84360	XP_003043828.1	980	hypothetical protein NECHADRAFT_84360	32.905	1.81e-104	353		FGSG_03319	XP_011322420.1	933	hypothetical protein FGSG_03319	29.372	1.02e-100	341		FPSE_02339	XP_009253733.1	1178	hypothetical protein FPSE_02339	37.175	2.82e-132	433		FVEG_12990	XP_018761083.1	429	hypothetical protein FVEG_12990	52.756	2.75e-143	419
	FuKu00237	YNR055C	HOL1	NP_014453.3	586	Hol1p	26.585	3.26e-57	201		NCU00728	XP_964381.2	481	hypothetical protein NCU00728	29.574	3.16e-56	197		NECHADRAFT_42094	XP_003042622.1	526	hypothetical protein NECHADRAFT_42094	95.437	0	1030		FGSG_03345	XP_011322387.1	540	hypothetical protein FGSG_03345	47.417	2.34e-174	507		FPSE_04676	XP_009256069.1	540	hypothetical protein FPSE_04676	47.32	3.71e-174	506		FVEG_16688	XP_018756958.1	1017	hypothetical protein FVEG_16688	33.735	1.43e-102	348
	FuKu00238	---	---	---	---	---	---	---	---		---	---	---	---	---	---	---		---	---	---	---	---	---	---		FGSG_11206	XP_011325135.1	474	hypothetical protein FGSG_11206	39.881	4.81e-76	243		FPSE_02808	XP_009254202.1	474	hypothetical protein FPSE_02808	39.881	1.61e-74	239		FVEG_06527	XP_018752078.1	551	hypothetical protein FVEG_06527	69.245	0	758
	FuKu00239	---	---	---	---	---	---	---	---		---	---	---	---	---	---	---		---	---	---	---	---	---	---		FGSG_02135	XP_011318015.1	325	hypothetical protein FGSG_02135	25.306	4.77e-15	72.8		FPSE_00561	XP_009251956.1	248	hypothetical protein FPSE_00561	24.231	2.85e-13	66.6		---	---	---	---	---	---	---
	FuKu00240	---	---	---	---	---	---	---	---		NCU02126	XP_964284.1	482	isovaleryl-CoA dehydrogenase	24.855	3.8e-21	94.4		NECHADRAFT_81017	XP_003042612.1	438	hypothetical protein NECHADRAFT_81017	91.781	0	836		FGSG_02379	XP_011318290.1	428	hypothetical protein FGSG_02379	49.184	7.15e-148	431		FPSE_06845	XP_009258238.1	428	hypothetical protein FPSE_06845	48.718	4e-147	429		---	---	---	---	---	---	---
	FuKu00241	---	---	---	---	---	---	---	---		NCU00287	XP_957758.1	642	hypothetical protein NCU00287	30.417	6.25e-27	114		NECHADRAFT_30588	XP_003054289.1	569	predicted protein	24.399	3.72e-29	121		FGSG_00542	XP_011316221.1	562	hypothetical protein FGSG_00542	25.383	1.99e-22	100		FPSE_06177	XP_009257570.1	641	hypothetical protein FPSE_06177	31.076	1.38e-28	119		FVEG_05969	XP_018751218.1	439	hypothetical protein FVEG_05969	71.982	0	677
	FuKu00242	---	---	---	---	---	---	---	---		NCU03805	XP_961194.1	212	hypothetical protein NCU03805	33.488	1.85e-24	99		NECHADRAFT_51465	XP_003043061.1	344	hypothetical protein NECHADRAFT_51465	97.093	0	700		FGSG_03933	XP_011321734.1	324	hypothetical protein FGSG_03933	59.394	2.12e-143	412		FPSE_05342	XP_009256735.1	392	hypothetical protein FPSE_05342	56.098	1.43e-127	374		FVEG_13699	XP_018761940.1	573	hypothetical protein FVEG_13699	78.819	0	920
	FuKu00243	YBR006W	UGA2	NP_009560.1	497	succinate-semialdehyde dehydrogenase (NAD(P)(+))	46.327	4.75e-146	431		NCU00936	XP_011392863.1	496	succinate semialdehyde dehydrogenase, variant 2	48.312	3.88e-154	452		NECHADRAFT_51441	XP_003043059.1	507	hypothetical protein NECHADRAFT_51441	95.464	0	983		FGSG_10673	XP_011319682.1	499	hypothetical protein FGSG_10673	76.613	0	790		FPSE_05700	XP_009257093.1	499	hypothetical protein FPSE_05700	77.016	0	793		FVEG_17484	XP_018761453.1	342	hypothetical protein FVEG_17484	87.209	0	633
	FuKu00244	---	---	---	---	---	---	---	---		NCU11286	XP_001728273.1	651	hypothetical protein NCU11286	54.884	0	702		NECHADRAFT_42274	XP_003042615.1	687	hypothetical protein NECHADRAFT_42274	91.424	0	1303		FGSG_08151	XP_011320662.1	613	hypothetical protein FGSG_08151	70.167	0	956		FPSE_10859	XP_009262251.1	660	hypothetical protein FPSE_10859	76.14	0	1053		FVEG_03339	XP_018747375.1	499	succinate-semialdehyde dehydrogenase	77.823	0	796
	FuKu00245	YGR260W	TNA1	NP_011776.1	534	Tna1p	29.112	3.61e-69	232		NCU09678	XP_960768.1	499	MFS transporter	32.86	1.69e-92	294		NECHADRAFT_42319	XP_003042534.1	509	hypothetical protein NECHADRAFT_42319	96.66	0	1023		FGSG_03646	XP_011322054.1	518	hypothetical protein FGSG_03646	64.202	0	697		FPSE_01889	XP_009253283.1	518	hypothetical protein FPSE_01889	64.591	0	701		FVEG_09318	XP_018756168.1	653	hypothetical protein FVEG_09318	76.57	0	1043
	FuKu00246	YIR035C	NRE1	NP_012301.3	254	sepiapterin reductase family protein	26.984	4.26e-17	76.3		NCU01092	XP_961704.1	314	3-oxoacyl-(acyl-carrier-protein) reductase	46.043	8.8e-77	238		NECHADRAFT_69787	XP_003042626.1	262	hypothetical protein NECHADRAFT_69787	96.565	0	521		FGSG_13196	XP_011327507.1	254	hypothetical protein FGSG_13196	32.046	1.69e-28	109		FPSE_02819	XP_009254213.1	247	hypothetical protein FPSE_02819	30.888	3.34e-28	108		FVEG_08809	XP_018755416.1	520	hypothetical protein FVEG_08809	64.981	0	704
	FuKu00247	YLR228C	ECM22	NP_013329.1	814	Ecm22p	33.803	1.78e-07	51.6		NCU05294	XP_962065.2	995	C6 finger domain-containing protein	66.667	1.61e-08	55.8		NECHADRAFT_81037	XP_003042533.1	524	predicted protein	84.199	0	775		FGSG_08972	XP_011328838.1	459	hypothetical protein FGSG_08972	24.46	4.1e-11	63.9		FPSE_07133	XP_009258526.1	459	hypothetical protein FPSE_07133	25.182	1.74e-10	62		FVEG_03336	XP_018747371.1	266	hypothetical protein FVEG_03336	35.185	1.2e-30	116
	FuKu00248	YOR120W	GCY1	NP_014763.1	312	glycerol 2-dehydrogenase (NADP(+)) GCY1	45.333	7.22e-80	248		NCU04510	XP_956921.2	326	aldose reductase	45.86	3.66e-76	240		NECHADRAFT_42143	XP_003042535.1	324	hypothetical protein NECHADRAFT_42143	96.914	0	656		FGSG_04223	XP_011321402.1	332	aldehyde reductase 1	45.201	9.09e-89	273		FPSE_10427	XP_009261819.1	332	hypothetical protein FPSE_10427	45.511	1.94e-89	275		FVEG_15880	XP_018752076.1	492	hypothetical protein FVEG_15880	42.944	3.1e-132	395
	FuKu00249	YMR226C	---	NP_013953.1	267	oxidoreductase	25.306	9.67e-16	72.4		NCU02480	XP_011392955.1	282	short-chain dehydrogenase/reductase	34.363	4.36e-33	122		NECHADRAFT_51460	XP_003043058.1	231	predicted protein	88.4	7.84e-161	449		FGSG_10672	XP_011319681.1	250	hypothetical protein FGSG_10672	82.4	2.31e-156	437		FPSE_05699	XP_009257092.1	230	hypothetical protein FPSE_05699	75.2	3.96e-137	388		FVEG_10413	XP_018757638.1	332	alcohol dehydrogenase (NADP+)	44.969	8.44e-88	271
	FuKu00250	YDR536W	STL1	NP_010825.3	569	glucose-inactivated glycerol proton symporter STL1	27.186	4.98e-49	177		NCU00821	XP_964364.3	562	sugar transporter	26.731	1.16e-51	186		NECHADRAFT_51371	XP_003043060.1	521	hypothetical protein NECHADRAFT_51371	97.121	0	1044		FGSG_03934	XP_011321733.1	534	hypothetical protein FGSG_03934	63.883	0	684		FPSE_05341	XP_009256734.1	534	hypothetical protein FPSE_05341	63.883	0	684		FVEG_03340	XP_018747376.1	250	3-oxoacyl	86.8	1.61e-164	459
	FuKu00251	---	---	---	---	---	---	---	---		NCU09857	XP_958381.2	609	hypothetical protein NCU09857	24.784	3.01e-13	71.2		NECHADRAFT_83084	XP_003044526.1	717	hypothetical protein NECHADRAFT_83084	23.035	1.09e-16	82.8		FGSG_04524	XP_011321063.1	610	hypothetical protein FGSG_04524	22.283	2.59e-07	52.4		FPSE_02340	XP_009253734.1	645	hypothetical protein FPSE_02340	21.805	4.13e-14	74.3		FVEG_13293	XP_018761455.1	521	hypothetical protein FVEG_13293	89.403	0	978
	FuKu00252	YBR222C	PCS60	NP_009781.3	543	Pcs60p	29.323	2.21e-36	140		NCU05851	XP_959842.1	562	4-coumarate-CoA ligase 1	49.729	3.41e-172	503		NECHADRAFT_51372	XP_003043127.1	575	hypothetical protein NECHADRAFT_51372	35.788	1.14e-87	285		FGSG_03589	XP_011322116.1	575	hypothetical protein FGSG_03589	35.938	7.93e-86	280		FPSE_12418	XP_009263810.1	575	hypothetical protein FPSE_12418	37.5	1.02e-87	285		FVEG_09900	XP_018756957.1	628	hypothetical protein FVEG_09900	21.488	5.07e-19	90.5
	FuKu00253	---	---	---	---	---	---	---	---		---	---	---	---	---	---	---		NECHADRAFT_94021	XP_003042627.1	230	hypothetical protein NECHADRAFT_94021	98.238	3.53e-169	469		---	---	---	---	---	---	---		---	---	---	---	---	---	---		FVEG_12997	XP_018761092.1	572	hypothetical protein FVEG_12997	34.31	3.66e-90	291
	FuKu00254	YDR242W	AMD2	NP_010528.3	549	putative amidase	29.636	2.87e-53	189		NCU08803	XP_961990.2	417	general amidase GmdA	35.84	1.24e-74	244		NECHADRAFT_42349	XP_003042532.1	541	hypothetical protein NECHADRAFT_42349	92.421	0	1023		FGSG_10318	XP_011319278.1	546	hypothetical protein FGSG_10318	36.862	4.44e-112	347		FPSE_12357	XP_009263749.1	561	hypothetical protein FPSE_12357	36.765	5.45e-112	347		---	---	---	---	---	---	---
	FuKu00255	YGR260W	TNA1	NP_011776.1	534	Tna1p	28.035	1.88e-56	196		NCU02238	XP_959497.1	513	pantothenate transporter liz1	54.031	2.59e-179	516		NECHADRAFT_98368	XP_003039409.1	481	hypothetical protein NECHADRAFT_98368	52.743	3.28e-162	471		FGSG_02070	XP_011317945.1	501	hypothetical protein FGSG_02070	52.546	1.46e-168	488		FPSE_05161	XP_009256554.1	495	hypothetical protein FPSE_05161	53.196	6.46e-172	496		FVEG_15881	XP_018752077.1	562	hypothetical protein FVEG_15881	73.832	0	799
	FuKu00256	---	---	---	---	---	---	---	---		NCU04634	XP_959177.3	480	isoflavone reductase	26.423	2.9e-11	62.4		NECHADRAFT_42193	XP_003042625.1	319	hypothetical protein NECHADRAFT_42193	85.305	4.12e-175	489		FGSG_11574	XP_011323048.1	255	hypothetical protein FGSG_11574	33.921	1.7e-34	126		FPSE_08449	XP_009259842.1	251	hypothetical protein FPSE_08449	28.519	2.54e-25	101		FVEG_07529	XP_018753608.1	517	hypothetical protein FVEG_07529	54.123	1.19e-166	484
	FuKu00257	---	---	---	---	---	---	---	---		---	---	---	---	---	---	---		NECHADRAFT_106167	XP_003042611.1	565	hypothetical protein NECHADRAFT_106167	95.752	0	1109		FGSG_11143	XP_011325208.1	662	hypothetical protein FGSG_11143	23.543	3.98e-17	83.6		FPSE_02877	XP_009254271.1	650	hypothetical protein FPSE_02877	22.877	9.62e-17	82.4		FVEG_13060	XP_018761178.1	309	hypothetical protein FVEG_13060	44.853	8.03e-74	231
	FuKu00258	---	---	---	---	---	---	---	---		NCU06304	XP_962566.3	609	HET domain-containing protein	38.507	9.57e-96	321		NECHADRAFT_82249	XP_003040116.1	536	hypothetical protein NECHADRAFT_82249	84.016	0	919		FGSG_07687	XP_011327483.1	711	hypothetical protein FGSG_07687	60.079	0	624		FPSE_07058	XP_009258451.1	548	hypothetical protein FPSE_07058	58.634	0	613		FVEG_12368	XP_018760259.1	662	rhamnogalacturonate lyase C	23.888	7.47e-19	89.7
	FuKu00259	---	---	---	---	---	---	---	---		NCU09639	XP_958170.1	590	hypothetical protein NCU09639	29.725	4.83e-66	225		NECHADRAFT_94006	XP_003042614.1	509	hypothetical protein NECHADRAFT_94006	84.086	0	895		FGSG_07598	XP_011327381.1	497	hypothetical protein FGSG_07598	52.41	0	558		FPSE_08051	XP_009259444.1	497	hypothetical protein FPSE_08051	52.419	0	563		FVEG_12909	XP_018760985.1	552	hypothetical protein FVEG_12909	63.796	0	633
	FuKu00260	---	---	---	---	---	---	---	---		NCU07593	XP_962973.1	441	hypothetical protein NCU07593	34.454	2.02e-49	179		NECHADRAFT_87585	XP_003047183.1	631	hypothetical protein NECHADRAFT_87585	27.429	1.33e-41	160		FGSG_11383	XP_011325852.1	724	hypothetical protein FGSG_11383	25.992	2.34e-32	133		FPSE_02917	XP_009254311.1	758	hypothetical protein FPSE_02917	27.273	4.08e-34	138		FVEG_12600	XP_018760560.1	496	hypothetical protein FVEG_12600	49.597	0	526
	FuKu00261	YBR240C	THI2	NP_009799.3	450	Thi2p	37.179	1.22e-06	48.5		NCU05294	XP_962065.2	995	C6 finger domain-containing protein	55.814	2.39e-06	48.9		NECHADRAFT_94027	XP_003042543.1	458	hypothetical protein NECHADRAFT_94027	96.32	0	920		FGSG_03912	XP_011321756.1	471	hypothetical protein FGSG_03912	78.043	0	774		FPSE_05364	XP_009256757.1	471	hypothetical protein FPSE_05364	78.913	0	784		FVEG_03599	XP_018747683.1	1174	hypothetical protein FVEG_03599	26.16	1.53e-28	122
	FuKu00262	---	---	---	---	---	---	---	---		NCU06650	XP_960883.1	185	secretory phospholipase A2	53.684	1.8e-63	196		NECHADRAFT_42079	XP_003042542.1	185	phospholipase A2	97.297	2.36e-133	374		FGSG_03911	XP_011321757.1	183	hypothetical protein FGSG_03911	84.324	5.27e-114	325		FPSE_05365	XP_009256758.1	492	hypothetical protein FPSE_05365	85.246	7.94e-110	325		FVEG_10069	XP_018757145.1	460	hypothetical protein FVEG_10069	81.602	0	796
	FuKu00263	---	---	---	---	---	---	---	---		NCU05071	XP_956060.1	351	metallo-endopeptidase	30.124	6.46e-46	161		NECHADRAFT_26618	XP_003042539.1	317	hypothetical protein NECHADRAFT_26618, partial	89.206	0	566		FGSG_08289	XP_011320504.1	380	hypothetical protein FGSG_08289	28.571	3.26e-38	141		FPSE_09518	XP_009260910.1	358	hypothetical protein FPSE_09518	29.878	2.66e-41	149		FVEG_10071	XP_018757147.1	183	hypothetical protein FVEG_10071	84.324	9.25e-112	320
	FuKu00264	YOR374W	ALD4	NP_015019.1	519	aldehyde dehydrogenase (NADP(+)) ALD4	56.707	0	603		NCU03415	XP_956862.1	494	aldehyde dehydrogenase	75.154	0	792		NECHADRAFT_42156	XP_003042637.1	493	predicted protein	92.886	0	963		FGSG_00979	XP_011316725.1	492	aldehyde dehydrogenase	81.263	0	857		FPSE_01472	XP_009252867.1	492	hypothetical protein FPSE_01472	81.263	0	857		FVEG_12487	XP_018760413.1	385	hypothetical protein FVEG_12487	55.153	2.51e-144	417
	FuKu00265	YCL030C	HIS4	NP_009900.2	799	trifunctional histidinol dehydrogenase/phosphoribosyl-AMP cyclohydrolase/phosphoribosyl-ATP diphosphatase	29.298	2.09e-41	154		NCU03139	XP_964188.1	870	histidine biosynthesis trifunctional protein	32.754	2.79e-49	178		NECHADRAFT_94798	XP_003040174.1	438	hypothetical protein NECHADRAFT_94798	62.103	0	523		FGSG_00865	XP_011316592.1	854	histidine biosynthesis trifunctional protein	32.763	1.02e-53	190		FPSE_11642	XP_009263034.1	854	hypothetical protein FPSE_11642	33.092	9.33e-54	190		FVEG_00585	XP_018742851.1	493	aldehyde dehydrogenase	80.777	0	853
	FuKu00266	---	---	---	---	---	---	---	---		NCU09652	XP_958718.1	543	beta-xylosidase	26.106	2.95e-25	107		NECHADRAFT_13630	XP_003042538.1	565	hypothetical protein NECHADRAFT_13630, partial	91.63	0	874		FGSG_07639	XP_011327426.1	563	hypothetical protein FGSG_07639	39.177	3.29e-93	295		FPSE_08932	XP_009260325.1	563	hypothetical protein FPSE_08932	39.61	2.23e-95	301		FVEG_03482	XP_018747534.1	438	histidinol dehydrogenase	62.228	0	521
	FuKu00267	YKL221W	MCH2	NP_012701.2	473	Mch2p	31.694	1.09e-56	193		NCU09811	XP_964071.2	506	MFS transporter	53.623	1.41e-120	361		NECHADRAFT_75487	XP_003053885.1	502	predicted protein	41.814	9e-97	300		FGSG_09376	XP_011328369.1	504	hypothetical protein FGSG_09376	45.482	7.24e-92	287		FPSE_05087	XP_009256480.1	504	hypothetical protein FPSE_05087	43.213	6.01e-92	288		FVEG_08605	XP_018755161.1	574	hypothetical protein FVEG_08605	37.931	1.35e-84	274
	FuKu00268	YLR178C	TFS1	NP_013279.1	219	Tfs1p	40.909	4.46e-27	100		NCU01112	XP_961019.2	256	lipid binding protein	55.245	7.77e-45	148		NECHADRAFT_42266	XP_003042541.1	192	hypothetical protein NECHADRAFT_42266	90.435	7.19e-68	206		FGSG_03910	XP_011321758.1	220	hypothetical protein FGSG_03910	55.856	1.54e-39	133		FPSE_05365	XP_009256758.1	492	hypothetical protein FPSE_05365	58.333	3.28e-38	134		FVEG_03922	XP_018748134.1	507	hypothetical protein FVEG_03922	42.246	1.61e-88	279
	FuKu00269	YIL124W	AYR1	NP_012142.3	297	acylglycerone-phosphate reductase	36.937	1.54e-08	50.4		NCU08361	XP_965264.2	252	short chain dehydrogenase	52.695	1.55e-55	177		NECHADRAFT_44529	XP_003040175.1	262	hypothetical protein NECHADRAFT_44529	50.877	8.52e-56	179		FGSG_02280	XP_011318187.1	254	hypothetical protein FGSG_02280	73.653	2.68e-90	266		FPSE_00300	XP_009251695.1	254	hypothetical protein FPSE_00300	74.85	2.72e-91	269		FVEG_10072	XP_018757148.1	229	hypothetical protein FVEG_10072	60.8	2.9e-43	144
	FuKu00270	---	---	---	---	---	---	---	---		NCU06137	XP_959999.1	404	cytochrome P450 55A2	66.919	0	556		NECHADRAFT_41997	XP_003042635.1	408	predicted protein	97.304	0	821		FGSG_11585	XP_011315569.1	385	cytochrome P450 55A2	63.224	6.77e-177	502		FPSE_09337	XP_009260729.1	565	hypothetical protein FPSE_09337	22.424	5.18e-07	50.4		FVEG_11996	XP_018759789.1	258	hypothetical protein FVEG_11996	68.263	4.46e-87	259
	FuKu00271	YDR264C	AKR1	NP_010550.1	764	palmitoyltransferase AKR1	27.66	1.53e-12	70.9		NCU05316	XP_961929.3	1696	pfs domain-containing protein	22.231	2.33e-24	110		NECHADRAFT_89430	XP_003039207.1	2122	hypothetical protein NECHADRAFT_89430	22.15	2.6e-23	108		FGSG_08155	XP_011320658.1	1141	hypothetical protein FGSG_08155	23.907	3.07e-25	113		FPSE_06685	XP_009258078.1	1981	hypothetical protein FPSE_06685	27.273	6.04e-52	201		FVEG_10773	XP_018758113.1	430	cytochrome P450 55A1	69.347	0	573
	FuKu00272	---	---	---	---	---	---	---	---		---	---	---	---	---	---	---		NECHADRAFT_42039	XP_003042634.1	244	hypothetical protein NECHADRAFT_42039	97.131	1.7e-178	493		FGSG_03914	XP_011321754.1	243	hypothetical protein FGSG_03914	71.193	3.22e-133	379		FPSE_05362	XP_009256755.1	355	hypothetical protein FPSE_05362	71.193	4.35e-132	380		FVEG_16984	XP_018758671.1	1750	hypothetical protein FVEG_16984	22.12	1.29e-49	194
	FuKu00273	---	---	---	---	---	---	---	---		---	---	---	---	---	---	---		NECHADRAFT_94043	XP_003042639.1	855	hypothetical protein NECHADRAFT_94043	86.807	0	887		FGSG_12345	XP_011321715.1	497	hypothetical protein FGSG_12345	57.171	0	584		FPSE_05325	XP_009256718.1	497	hypothetical protein FPSE_05325	57.171	0	580		FVEG_10103	XP_018757177.1	242	hypothetical protein FVEG_10103	73.029	9.92e-135	383
	FuKu00274	YJL214W	HXT8	NP_012321.1	569	hexose transporter HXT8	29.873	4.97e-40	152		NCU09287	XP_958139.1	655	sugar transporter	55.024	0	667		NECHADRAFT_81076	XP_003042640.1	634	hypothetical protein NECHADRAFT_81076	96.215	0	1265		FGSG_03957	XP_011321706.1	618	hypothetical protein FGSG_03957	46.772	0	549		FPSE_00622	XP_009252017.1	629	hypothetical protein FPSE_00622	56.459	0	670		FVEG_10107	XP_018757181.1	496	hypothetical protein FVEG_10107	59.172	0	596
	FuKu00275	---	---	---	---	---	---	---	---		---	---	---	---	---	---	---		---	---	---	---	---	---	---		---	---	---	---	---	---	---		---	---	---	---	---	---	---		FVEG_00729	XP_018743068.1	653	hypothetical protein FVEG_00729	59.49	0	714
	FuKu00276	---	---	---	---	---	---	---	---		---	---	---	---	---	---	---		NECHADRAFT_81067	XP_003042551.1	594	predicted protein	87.081	0	1035		FGSG_01788	XP_011317628.1	336	hypothetical protein FGSG_01788	26.797	4.52e-06	47.8		FPSE_11365	XP_009262757.1	180	hypothetical protein FPSE_11365	29.078	6.97e-10	57.8		FVEG_12098	XP_018759920.1	292	hypothetical protein FVEG_12098	48.443	1.78e-98	294
	FuKu00277	YER023W	PRO3	NP_010940.3	286	pyrroline-5-carboxylate reductase	31.481	8.21e-26	102		NCU06471	XP_957362.2	332	pyrroline-5-carboxylate reductase	29.73	1.45e-18	82.8		NECHADRAFT_61540	XP_003042554.1	281	predicted protein	97.153	0	554		FGSG_03917	XP_011321751.1	281	hypothetical protein FGSG_03917	82.918	2.83e-173	483		FPSE_05359	XP_009256752.1	281	hypothetical protein FPSE_05359	82.918	4.52e-172	480		FVEG_03651	XP_018747754.1	405	hypothetical protein FVEG_03651	27.926	5.08e-27	113
	FuKu00278	---	---	---	---	---	---	---	---		NCU09429	XP_957989.1	666	flavin-containing monooxygenase	52.187	0	655		NECHADRAFT_94035	XP_003042549.1	623	hypothetical protein NECHADRAFT_94035	95.827	0	1253		FGSG_03915	XP_011321753.1	636	hypothetical protein FGSG_03915	77.581	0	1039		FPSE_05361	XP_009256754.1	636	hypothetical protein FPSE_05361	77.581	0	1042		FVEG_10079	XP_018757154.1	281	pyrroline-5-carboxylate reductase	83.274	2.56e-171	479
	FuKu00279	---	---	---	---	---	---	---	---		---	---	---	---	---	---	---		NECHADRAFT_81072	XP_003042555.1	325	hypothetical protein NECHADRAFT_81072	95.385	0	606		FGSG_03925	XP_011321743.1	324	hypothetical protein FGSG_03925	71.692	3.16e-178	499		FPSE_05351	XP_009256744.1	324	hypothetical protein FPSE_05351	72	8.56e-180	503		FVEG_10076	XP_018757151.1	637	hypothetical protein FVEG_10076	77.903	0	1044
	FuKu00280	YMR303C	ADH2	NP_014032.1	348	alcohol dehydrogenase ADH2	31.579	1.9e-50	172		NCU01754	XP_011393501.1	353	alcohol dehydrogenase I	28.986	2.2e-42	151		NECHADRAFT_42222	XP_003042642.1	340	hypothetical protein NECHADRAFT_42222	92.059	0	654		FGSG_09364	XP_011328381.1	340	hypothetical protein FGSG_09364	55.294	2.07e-139	402		FPSE_05074	XP_009256467.1	340	hypothetical protein FPSE_05074	54.412	3.07e-138	399		FVEG_10029	XP_018757103.1	322	hypothetical protein FVEG_10029	70.462	1.51e-161	457
	FuKu00281	---	---	---	---	---	---	---	---		NCU08734	XP_963595.1	597	hypothetical protein NCU08734	36.398	5.91e-38	149		NECHADRAFT_54608	XP_003043668.1	1038	hypothetical protein NECHADRAFT_54608	34.297	8.65e-65	235		FGSG_13519	XP_011328657.1	1101	hypothetical protein FGSG_13519	28.6	1.86e-48	186		FPSE_06794	XP_009258187.1	649	hypothetical protein FPSE_06794	27.027	5.54e-45	172		FVEG_03719	XP_018747836.1	340	hypothetical protein FVEG_03719	56.047	3.08e-139	402
	FuKu00282	---	---	---	---	---	---	---	---		NCU07592	XP_962972.1	589	hypothetical protein NCU07592	29.167	9.69e-35	133		NECHADRAFT_84261	XP_003048628.1	612	hypothetical protein NECHADRAFT_84261	41.333	5.15e-08	53.5		FGSG_13974	XP_011325851.1	143	hypothetical protein FGSG_13974	37.681	5.2e-05	41.6		---	---	---	---	---	---	---		FVEG_01541	XP_018744473.1	929	hypothetical protein FVEG_01541	34.662	6.26e-74	263
	FuKu00283	YOL147C	PEX11	NP_014494.1	236	Pex11p	26.106	9.85e-07	46.2		NCU04802	XP_011394918.1	234	peroxisomal biogenesis factor, variant	42.202	2e-53	174		NECHADRAFT_32996	XP_003046798.1	236	predicted protein	51.185	1.44e-69	215		FGSG_09281	XP_011328485.1	235	hypothetical protein FGSG_09281	45.972	4.97e-58	186		FPSE_09675	XP_009261067.1	235	hypothetical protein FPSE_09675	46.445	4.84e-59	188		---	---	---	---	---	---	---
	FuKu00284	---	---	---	---	---	---	---	---		---	---	---	---	---	---	---		NECHADRAFT_100780	XP_003041067.1	286	hypothetical protein NECHADRAFT_100780	48.077	3.51e-85	259		FGSG_02755	XP_011318721.1	285	hypothetical protein FGSG_02755	46.923	4.41e-83	253		FPSE_10334	XP_009261726.1	285	hypothetical protein FPSE_10334	48.462	2.34e-87	265		FVEG_13279	XP_018761439.1	548	hypothetical protein FVEG_13279	25.15	8.33e-06	47
	FuKu00285	---	---	---	---	---	---	---	---		NCU09273	XP_958492.1	514	hypothetical protein NCU09273	48.414	1.33e-157	460		NECHADRAFT_42078	XP_003042629.1	469	hypothetical protein NECHADRAFT_42078	90.638	0	862		FGSG_10609	XP_011319613.1	529	hypothetical protein FGSG_10609	36.591	7.88e-67	225		FPSE_12407	XP_009263799.1	517	hypothetical protein FPSE_12407	28.817	8.15e-47	170		FVEG_03828	XP_018748009.1	235	hypothetical protein FVEG_03828	48.341	2.54e-64	202
	FuKu00286	---	---	---	---	---	---	---	---		NCU05159	XP_956657.1	300	acetylxylan esterase	51.724	2.67e-112	331		NECHADRAFT_94022	XP_003042628.1	289	hypothetical protein NECHADRAFT_94022	79.412	0	519		FGSG_10670	XP_011319679.1	230	acetylxylan esterase 2 precursor	73.913	1.39e-119	347		FPSE_05697	XP_009257090.1	301	hypothetical protein FPSE_05697	73.418	8.02e-122	355		FVEG_08940	XP_018755581.1	288	hypothetical protein FVEG_08940	48.659	1.14e-88	268
	FuKu00287	YLR014C	PPR1	NP_013114.1	904	Ppr1p	28.235	3.68e-31	128		NCU07669	XP_962311.3	1101	purine utilization positive regulator	25.39	4.29e-46	176		NECHADRAFT_12335	XP_003042557.1	569	hypothetical protein NECHADRAFT_12335, partial	86.341	0	1065		FGSG_06516	XP_011326126.1	546	hypothetical protein FGSG_06516	35.13	5.03e-101	323		FPSE_01741	XP_009253136.1	488	hypothetical protein FPSE_01741	37.688	4.36e-91	295		FVEG_07487	XP_018753549.1	484	hypothetical protein FVEG_07487	31.158	5.7e-48	173
	FuKu00288	YNL202W	SPS19	NP_014197.2	292	2,4-dienoyl-CoA reductase (NADPH)	25	2.78e-05	40.8		NCU03803	XP_961192.1	292	sorbitol utilization protein SOU2	45.783	4.04e-43	146		NECHADRAFT_42069	XP_003042630.1	276	hypothetical protein NECHADRAFT_42069	98.077	4.32e-112	322		FGSG_04248	XP_011321373.1	276	hypothetical protein FGSG_04248	89.103	1.37e-103	301		FPSE_08740	XP_009260133.1	276	hypothetical protein FPSE_08740	88.462	3.95e-103	300		FVEG_03308	XP_018747340.1	227	hypothetical protein FVEG_03308	76.316	6.21e-129	371
	FuKu00289	YNL202W	SPS19	NP_014197.2	292	2,4-dienoyl-CoA reductase (NADPH)	36.957	1.22e-08	50.1		NCU03803	XP_961192.1	292	sorbitol utilization protein SOU2	45.763	1.05e-28	106		NECHADRAFT_42069	XP_003042630.1	276	hypothetical protein NECHADRAFT_42069	95.868	1.42e-80	241		FGSG_04248	XP_011321373.1	276	hypothetical protein FGSG_04248	62.81	8.04e-54	172		FPSE_08740	XP_009260133.1	276	hypothetical protein FPSE_08740	64.463	6.41e-55	175		FVEG_15686	XP_018750809.1	718	hypothetical protein FVEG_15686	34.578	1.86e-119	377
	FuKu00290	YNR073C	MAN2	NP_014471.3	502	putative mannitol dehydrogenase	48.497	2.02e-174	503		---	---	---	---	---	---	---		NECHADRAFT_61535	XP_003042548.1	501	hypothetical protein NECHADRAFT_61535	96.008	0	1010		FGSG_03311	XP_011322429.1	503	hypothetical protein FGSG_03311	78.313	0	847		FPSE_10443	XP_009261835.1	503	hypothetical protein FPSE_10443	78.313	0	848		FVEG_10438	XP_018757679.1	276	hypothetical protein FVEG_10438	89.103	3.43e-103	300
	FuKu00291	YDR232W	HEM1	NP_010518.1	548	5-aminolevulinate synthase	25.916	4.38e-24	103		NCU00447	XP_956766.1	663	serine palmitoyltransferase 2	27.273	6.11e-29	119		NECHADRAFT_42251	XP_003042546.1	471	hypothetical protein NECHADRAFT_42251	97.665	0	962		FGSG_09049	XP_011328747.1	423	hypothetical protein FGSG_09049	40.355	5.81e-78	251		FPSE_07331	XP_009258724.1	413	hypothetical protein FPSE_07331	40.209	1.36e-72	237		FVEG_13843	XP_018762233.1	276	hypothetical protein FVEG_13843	67.769	1.95e-56	179
	FuKu00292	---	---	---	---	---	---	---	---		---	---	---	---	---	---	---		NECHADRAFT_1708	XP_003042553.1	605	hypothetical protein NECHADRAFT_1708, partial	89.474	4.1e-17	77.4		FGSG_03353	XP_011322378.1	556	hypothetical protein FGSG_03353	34.722	3.77e-13	65.5		FPSE_04685	XP_009256078.1	391	hypothetical protein FPSE_04685	32.639	6.5e-13	64.3		FVEG_08687	XP_018755261.1	503	mannitol 2-dehydrogenase	79.96	0	840
	FuKu00293	---	---	---	---	---	---	---	---		NCU01478	XP_956755.2	918	fungal specific transcription factor domain-containing protein	22.222	3.26e-07	51.6		NECHADRAFT_81059	XP_003042547.1	677	predicted protein	62.313	0	528		FGSG_06810	XP_011326463.1	893	hypothetical protein FGSG_06810	22.826	1.1e-06	50.1		FPSE_07251	XP_009258644.1	730	hypothetical protein FPSE_07251	23.03	2.2e-10	62		FVEG_06575	XP_018752132.1	401	acetyltransferase	41.827	5.4e-89	280
	FuKu00294	---	---	---	---	---	---	---	---		---	---	---	---	---	---	---		NECHADRAFT_81090	XP_003042560.1	288	hypothetical protein NECHADRAFT_81090	94.224	0	542		FGSG_03368	XP_011322363.1	248	hypothetical protein FGSG_03368	27.485	3.76e-06	46.2		FPSE_05331	XP_009256724.1	456	hypothetical protein FPSE_05331	66.148	1.79e-124	365		FVEG_08621	XP_018755180.1	719	hypothetical protein FVEG_08621	31.469	3.73e-09	54.3
	FuKu00295	---	---	---	---	---	---	---	---		---	---	---	---	---	---	---		NECHADRAFT_16829	XP_003041465.1	204	hypothetical protein NECHADRAFT_16829, partial	45.5	4.51e-52	176		FGSG_08252	XP_011320550.1	389	hypothetical protein FGSG_08252	33.835	5.24e-31	122		FPSE_11264	XP_009262656.1	178	hypothetical protein FPSE_11264	43.82	1.37e-41	147		FVEG_15822	XP_018751603.1	782	hypothetical protein FVEG_15822	21.32	3.04e-11	65.5
	FuKu00296	---	---	---	---	---	---	---	---		---	---	---	---	---	---	---		NECHADRAFT_98437	XP_003039229.1	382	hypothetical protein NECHADRAFT_98437	50.909	8.06e-123	363		FGSG_13024	XP_011326622.1	398	hypothetical protein FGSG_13024	53.535	3.83e-132	387		FPSE_05646	XP_009257039.1	275	hypothetical protein FPSE_05646	87.636	1.13e-174	491		FVEG_16723	XP_018757183.1	274	hypothetical protein FVEG_16723	63.504	8.62e-128	368
	FuKu00297	YIL112W	HOS4	NP_012154.1	1083	Hos4p	33.654	1.24e-05	47.4		NCU05316	XP_961929.3	1696	pfs domain-containing protein	33.152	3.59e-141	470		NECHADRAFT_20595	XP_003042658.1	912	hypothetical protein NECHADRAFT_20595, partial	59.938	0	715		FGSG_11425	XP_011325800.1	1223	hypothetical protein FGSG_11425	40.424	0	751		FPSE_03740	XP_009255134.1	1384	hypothetical protein FPSE_03740	35.753	0	638		FVEG_14921	XP_018744772.1	366	hypothetical protein FVEG_14921	34.256	1.85e-28	114
	FuKu00298	YDL174C	DLD1	NP_010107.1	587	D-lactate dehydrogenase	23.415	1.17e-07	52.4		NCU01123	XP_961030.1	511	hypothetical protein NCU01123	27.273	4.28e-40	151		NECHADRAFT_80997	XP_003042604.1	516	hypothetical protein NECHADRAFT_80997	93.605	0	971		FGSG_04732	XP_011323172.1	498	hypothetical protein FGSG_04732	32.114	2.59e-75	248		FPSE_12407	XP_009263799.1	517	hypothetical protein FPSE_12407	32.317	7.15e-77	253		---	---	---	---	---	---	---
	FuKu00299	YER152C	---	NP_011079.3	443	2-aminoadipate transaminase	32.334	1.49e-58	200		NCU11146	XP_001728517.2	618	aminotransferase	36.122	1.87e-95	303		NECHADRAFT_42290	XP_003042601.1	446	hypothetical protein NECHADRAFT_42290	90.426	0	877		FGSG_04256	XP_011321364.1	479	hypothetical protein FGSG_04256	40	4.66e-100	311		FPSE_08731	XP_009260124.1	479	hypothetical protein FPSE_08731	40.171	1.96e-101	314		FVEG_16574	XP_018756249.1	1601	AGC/PKA protein kinase	41.291	0	795
	FuKu00300	YHR094C	HXT1	NP_011962.1	570	hexose transporter HXT1	30.843	1.28e-49	179		NCU08114	XP_963873.1	525	hexose transporter	35.368	9.48e-107	331		NECHADRAFT_42351	XP_003042605.1	519	hypothetical protein NECHADRAFT_42351	98.459	0	1049		FGSG_03608	XP_011322094.1	730	hypothetical protein FGSG_03608	50	1.15e-159	474		FPSE_05479	XP_009256872.1	528	hypothetical protein FPSE_05479	49.407	1.69e-161	472		FVEG_06584	XP_018752144.1	534	hypothetical protein FVEG_06584	31.643	3.8e-72	241
	FuKu00301	---	---	---	---	---	---	---	---		NCU16653	XP_011394039.1	210	hypothetical protein NCU16653	35.294	4.84e-06	43.1		NECHADRAFT_80994	XP_003042602.1	145	hypothetical protein NECHADRAFT_80994	93.103	3.59e-96	276		FGSG_09062	XP_011328732.1	146	hypothetical protein FGSG_09062	31.25	1.04e-13	63.9		FPSE_07345	XP_009258738.1	146	hypothetical protein FPSE_07345	32.812	9.67e-15	67		FVEG_10447	XP_018757690.1	557	hypothetical protein FVEG_10447	41.915	5.61e-106	329
	FuKu00302	YDR406W	PDR15	NP_010694.1	1529	ATP-binding cassette multidrug transporter PDR15	43.925	0	1248		NCU05591	XP_960553.1	1547	ABC transporter CDR4	50.87	0	1447		NECHADRAFT_37125	XP_003043043.1	1423	predicted protein	56.734	0	1669		FGSG_02847	XP_011322960.1	1470	hypothetical protein FGSG_02847	57.913	0	1761		FPSE_05542	XP_009256935.1	1470	hypothetical protein FPSE_05542	57.975	0	1758		FVEG_03749	XP_018747874.1	527	hypothetical protein FVEG_03749	47.399	2.16e-166	485
	FuKu00303	YLR451W	LEU3	NP_013556.3	886	leucine-responsive transcriptional regulator LEU3	24.632	4.24e-27	114		NCU02094	XP_011392933.1	734	VAD-2	24.752	1.96e-33	134		NECHADRAFT_31073	XP_003053823.1	736	predicted protein	22.884	3.16e-30	125		FGSG_00719	XP_011316425.1	743	hypothetical protein FGSG_00719	22.428	7.61e-28	117		FPSE_00332	XP_009251727.1	743	hypothetical protein FPSE_00332	22.428	1.02e-27	117		FVEG_05376	XP_018750443.1	148	hypothetical protein FVEG_05376	31.25	4.1e-14	65.9
	FuKu00304	---	---	---	---	---	---	---	---		NCU05925	XP_958236.3	678	hypothetical protein NCU05925	45.367	5.45e-90	285		NECHADRAFT_81086	XP_003042559.1	333	hypothetical protein NECHADRAFT_81086	95.195	0	631		FGSG_07660	XP_011327451.1	331	hypothetical protein FGSG_07660	64.828	4.59e-143	410		FPSE_11196	XP_009262588.1	334	hypothetical protein FPSE_11196	76.347	0	534		FVEG_13230	XP_018761380.1	1465	hypothetical protein FVEG_13230	58.391	0	1778
	FuKu00305	YBR046C	ZTA1	NP_009602.1	334	NADPH:quinone reductase	26.596	1.84e-08	56.6		NCU04865	XP_959122.2	2578	polyketide synthase 3	32.169	0	1142		NECHADRAFT_42353	XP_003042632.1	2515	hypothetical protein NECHADRAFT_42353	93.431	0	4858		FGSG_01790	XP_011317630.1	2465	hypothetical protein FGSG_01790	52.088	0	2641		FPSE_11363	XP_009262755.1	2465	PKS11	52.209	0	2645		FVEG_17138	XP_018759730.1	590	hypothetical protein FVEG_17138	24.248	2.75e-34	136
	FuKu00306	YHR178W	STB5	NP_012048.3	743	Stb5p	24.453	1.78e-18	87.8		NCU07669	XP_962311.3	1101	purine utilization positive regulator	23.09	1.52e-16	82.8		NECHADRAFT_80988	XP_003042600.1	686	hypothetical protein NECHADRAFT_80988	94.689	0	1071		FGSG_05120	XP_011323618.1	963	positive regulator of purine utilization	22.432	2.93e-18	88.2		FPSE_06516	XP_009257909.1	963	hypothetical protein FPSE_06516	22.774	2.13e-18	88.6		FVEG_13873	XP_018762277.1	330	hypothetical protein FVEG_13873	82.727	0	582
	FuKu00307	YER176W	ECM32	NP_011103.1	1121	RNA helicase	29.167	1.39e-26	116		NCU05861	XP_959852.1	1640	hypothetical protein NCU05861	35.036	9.51e-143	484		NECHADRAFT_72601	XP_003047858.1	2268	hypothetical protein NECHADRAFT_72601	32.831	1.48e-76	281		FGSG_02288	XP_011318196.1	1890	hypothetical protein FGSG_02288	65.789	0	1656		FPSE_03839	XP_009255232.1	1643	hypothetical protein FPSE_03839	65.636	0	2217		FVEG_00316	XP_018742386.1	2586	acetyltransferase	42.195	0	1916
	FuKu00308	---	---	---	---	---	---	---	---		---	---	---	---	---	---	---		NECHADRAFT_66931	XP_003043953.1	339	hypothetical protein NECHADRAFT_66931	46.032	2.59e-87	272		FGSG_08252	XP_011320550.1	389	hypothetical protein FGSG_08252	44.545	3.98e-80	255		FPSE_09558	XP_009260950.1	389	hypothetical protein FPSE_09558	43.333	2.56e-77	248		FVEG_17443	XP_018761193.1	663	hypothetical protein FVEG_17443	26.478	6.93e-29	122
	FuKu00309	---	---	---	---	---	---	---	---		---	---	---	---	---	---	---		NECHADRAFT_89146	XP_003039484.1	661	predicted protein	83.547	0	748		FGSG_13953	XP_011325774.1	459	hypothetical protein FGSG_13953	32.32	2.68e-44	162		FPSE_03273	XP_009254667.1	459	hypothetical protein FPSE_03273	32.143	7.94e-44	160		FVEG_00185	XP_018742206.1	1947	hypothetical protein FVEG_00185	34.131	0	625
	FuKu00310	---	---	---	---	---	---	---	---		NCU05925	XP_958236.3	678	hypothetical protein NCU05925	37.003	4.58e-64	215		NECHADRAFT_104604	XP_003042603.1	345	hypothetical protein NECHADRAFT_104604	84.77	0	597		FGSG_03273	XP_011322475.1	325	hypothetical protein FGSG_03273	47.152	1.4e-89	273		FPSE_09354	XP_009260746.1	337	hypothetical protein FPSE_09354	49.359	1.09e-100	301		FVEG_14921	XP_018744772.1	366	hypothetical protein FVEG_14921	47.273	2.04e-93	289
	FuKu00311	---	---	---	---	---	---	---	---		---	---	---	---	---	---	---		NECHADRAFT_84075	XP_003048342.1	463	predicted protein	32	1.91e-16	79.3		---	---	---	---	---	---	---		---	---	---	---	---	---	---		FVEG_13582	XP_018761791.1	446	hypothetical protein FVEG_13582	40.625	6.18e-90	284
	FuKu00312	---	---	---	---	---	---	---	---		NCU07859	XP_963120.1	525	cyclopropane-fatty-acyl-phospholipid synthase	63.951	0	682		NECHADRAFT_61548	XP_003042646.1	513	predicted protein	97.271	0	1045		FGSG_03951	XP_011321713.1	513	hypothetical protein FGSG_03951	84.211	0	900		FPSE_05323	XP_009256716.1	513	hypothetical protein FPSE_05323	84.016	0	921		FVEG_13354	XP_018761532.1	348	hypothetical protein FVEG_13354	71.779	5.77e-157	446
	FuKu00313	YNL202W	SPS19	NP_014197.2	292	2,4-dienoyl-CoA reductase (NADPH)	29.365	7.57e-24	96.7		NCU09041	XP_958988.2	340	L-xylulose reductase	46.565	1.15e-76	239		NECHADRAFT_81004	XP_003042606.1	277	hypothetical protein NECHADRAFT_81004	98.195	0	565		FGSG_10025	XP_011318949.1	294	sorbose reductase SOU1	47.601	2.11e-79	244		FPSE_04546	XP_009255939.1	294	hypothetical protein FPSE_04546	45.918	1.41e-80	248		---	---	---	---	---	---	---
	FuKu00314	---	---	---	---	---	---	---	---		---	---	---	---	---	---	---		NECHADRAFT_78382	XP_003042989.1	473	hypothetical protein NECHADRAFT_78382	76.546	0	769		FGSG_13968	XP_011325827.1	473	hypothetical protein FGSG_13968, partial	22.319	1.14e-11	65.5		FPSE_08300	XP_009259693.1	480	hypothetical protein FPSE_08300	26.649	7.12e-21	94.4		FVEG_16831	XP_018757845.1	434	hypothetical protein FVEG_16831	27.917	4.46e-22	95.9
	FuKu00315	YGR260W	TNA1	NP_011776.1	534	Tna1p	31.111	1.39e-63	216		NCU09678	XP_960768.1	499	MFS transporter	34.792	7.97e-89	283		NECHADRAFT_45013	XP_003049071.1	497	hypothetical protein NECHADRAFT_45013	54.234	0	565		FGSG_01814	XP_011317654.1	512	hypothetical protein FGSG_01814	52.664	0	546		FPSE_11339	XP_009262731.1	512	hypothetical protein FPSE_11339	52.869	0	547		FVEG_10123	XP_018757200.1	408	cyclopropane-fatty-acyl-phospholipid synthase	84.352	0	738
	FuKu00316	YFR007W	YFH7	NP_116662.1	353	Yfh7p	27.168	3.14e-17	77.4		NCU04309	XP_960955.3	244	phosphoribulokinase/uridine kinase	39.344	1.14e-45	154		NECHADRAFT_81005	XP_003042607.1	227	hypothetical protein NECHADRAFT_81005	92.92	3.31e-156	436		FGSG_10322	XP_011319282.1	236	hypothetical protein FGSG_10322	36.726	4.05e-41	142		FPSE_12353	XP_009263745.1	236	hypothetical protein FPSE_12353	36.522	7.82e-43	146		FVEG_02746	XP_018746484.1	294	oxidoreductase	45.238	3.01e-79	244
	FuKu00317	---	---	---	---	---	---	---	---		NCU06833	XP_963674.2	722	hypothetical protein NCU06833	56.458	0	807		NECHADRAFT_81082	XP_003042645.1	696	hypothetical protein NECHADRAFT_81082	62	0	853		FGSG_06884	XP_011326546.1	747	hypothetical protein FGSG_06884	51.682	0	701		FPSE_11778	XP_009263170.1	744	hypothetical protein FPSE_11778	49.793	0	685		FVEG_17272	XP_018760367.1	397	hypothetical protein FVEG_17272	27.966	2.83e-10	61.6
	FuKu00318	YBR145W	ADH5	NP_009703.3	351	alcohol dehydrogenase ADH5	27.897	1.74e-14	71.6		NCU04940	XP_959388.1	347	reticulon-4-interacting protein 1	39.589	9.47e-72	229		NECHADRAFT_42213	XP_003042631.1	349	hypothetical protein NECHADRAFT_42213	95.677	0	691		FGSG_03913	XP_011321755.1	348	hypothetical protein FGSG_03913	60.231	3.14e-161	458		FPSE_05363	XP_009256756.1	348	hypothetical protein FPSE_05363	58.501	1.53e-149	428		FVEG_07726	XP_018753861.1	513	hypothetical protein FVEG_07726	53.942	0	551
	FuKu00319	---	---	---	---	---	---	---	---		NCU07133	XP_960316.2	425	metallo-beta-lactamase superfamily protein	39.071	5.44e-84	264		NECHADRAFT_44373	XP_003041486.1	360	hypothetical protein NECHADRAFT_44373	48.589	6.95e-106	318		FGSG_11553	XP_011323073.1	398	hypothetical protein FGSG_11553	48.457	2.09e-103	313		FPSE_08188	XP_009259581.1	367	hypothetical protein FPSE_08188	47.701	3.05e-111	332		FVEG_17620	XP_018762235.1	229	hypothetical protein FVEG_17620	43.162	4.31e-56	181
	FuKu00320	---	---	---	---	---	---	---	---		---	---	---	---	---	---	---		NECHADRAFT_84220	XP_003048607.1	253	predicted protein	35.075	2.19e-15	72		---	---	---	---	---	---	---		FPSE_03942	XP_009255335.1	344	hypothetical protein FPSE_03942	27.419	1.62e-11	61.6		FVEG_14059	XP_018762140.1	271	hypothetical protein FVEG_14059	47.584	8.48e-72	238
	FuKu00321	---	---	---	---	---	---	---	---		NCU09282	XP_958501.2	770	hypothetical protein NCU09282	31.382	2.42e-49	183		NECHADRAFT_78531	XP_003040696.1	724	hypothetical protein NECHADRAFT_78531	31.144	8.17e-54	197		FGSG_03376	XP_011322351.1	638	hypothetical protein FGSG_03376	49.603	0	636		FPSE_04709	XP_009256102.1	655	hypothetical protein FPSE_04709	50.912	0	695		FVEG_10104	XP_018757178.1	355	hypothetical protein FVEG_10104	64.14	1.35e-167	475
	FuKu00322	YHR176W	FMO1	NP_012046.4	432	N,N-dimethylaniline monooxygenase	26.797	5.58e-24	102		NCU07821	XP_962942.1	553	dimethylaniline monooxygenase	46.899	1.07e-157	464		NECHADRAFT_42322	XP_003042649.1	518	hypothetical protein NECHADRAFT_42322	93.433	0	1013		FGSG_00712	XP_011316417.1	489	hypothetical protein FGSG_00712	30.022	2.89e-47	172		FPSE_00325	XP_009251720.1	489	hypothetical protein FPSE_00325	28.902	4.83e-46	169		FVEG_13675	XP_018761915.1	360	hypothetical protein FVEG_13675	49.575	2.21e-123	363
	FuKu00323	YDL246C	SOR2	NP_010035.1	357	L-iditol 2-dehydrogenase SOR2	45.378	9.47e-106	317		NCU00891	XP_964807.1	383	xylitol dehydrogenase	48.739	2.38e-121	358		NECHADRAFT_81006	XP_003042518.1	365	hypothetical protein NECHADRAFT_81006	97.534	0	721		FGSG_04922	XP_011323393.1	353	hypothetical protein FGSG_04922	52.661	9.94e-130	379		FPSE_03960	XP_009255353.1	353	hypothetical protein FPSE_03960	52.661	1.06e-129	379		FVEG_16959	XP_018758461.1	253	hypothetical protein FVEG_16959	28.481	1.92e-11	61.2
	FuKu00324	---	---	---	---	---	---	---	---		---	---	---	---	---	---	---		NECHADRAFT_16010	XP_003039225.1	376	hypothetical protein NECHADRAFT_16010, partial	59.288	8.37e-147	429		FGSG_07667	XP_011327459.1	440	hypothetical protein FGSG_07667	41.591	1.32e-103	320		FPSE_11079	XP_009262471.1	504	hypothetical protein FPSE_11079	40.968	3.19e-119	363		FVEG_11872	XP_018759634.1	694	hypothetical protein FVEG_11872	25.399	1.05e-51	191
	FuKu00325	---	---	---	---	---	---	---	---		---	---	---	---	---	---	---		NECHADRAFT_87770	XP_003047283.1	432	hypothetical protein NECHADRAFT_87770	53.731	3.31e-64	207		FGSG_13953	XP_011325774.1	459	hypothetical protein FGSG_13953	32.275	1.47e-23	97.1		FPSE_05523	XP_009256916.1	441	hypothetical protein FPSE_05523	38.889	1.11e-29	114		FVEG_10120	XP_018757196.1	525	hypothetical protein FVEG_10120	78.049	0	857
	FuKu00326	---	---	---	---	---	---	---	---		NCU00292	XP_957763.1	717	cholinesterase	29.12	3.91e-25	108		NECHADRAFT_14316	XP_003041207.1	307	hypothetical protein NECHADRAFT_14316, partial	97.059	0	607		FGSG_11386	XP_011325848.1	539	hypothetical protein FGSG_11386	31.902	2.69e-31	126		FPSE_02920	XP_009254314.1	539	hypothetical protein FPSE_02920	31.902	5.52e-31	125		FVEG_03564	XP_018747636.1	353	D-xylulose reductase A	52.381	6.68e-131	382
	FuKu00327	YOL154W	ZPS1	NP_014488.1	249	Zps1p	30.556	2.87e-31	117		---	---	---	---	---	---	---		NECHADRAFT_18806	XP_003042648.1	249	hypothetical protein NECHADRAFT_18806, partial	97.6	0	512		FGSG_03954	XP_011321710.1	296	hypothetical protein FGSG_03954	71.717	3.16e-158	446		FPSE_05320	XP_009256713.1	296	hypothetical protein FPSE_05320	72.391	2.12e-159	449		FVEG_08467	XP_018754995.1	423	hypothetical protein FVEG_08467	50.98	7.56e-61	198
	FuKu00328	---	---	---	---	---	---	---	---		---	---	---	---	---	---	---		NECHADRAFT_90636	XP_003046305.1	668	hypothetical protein NECHADRAFT_90636	47.13	0	607		FGSG_02311	XP_011318220.1	304	hypothetical protein FGSG_02311	42.138	4.12e-69	229		FPSE_03813	XP_009255208.1	645	hypothetical protein FPSE_03813	45.701	0	584		FVEG_04320	XP_018748735.1	515	hypothetical protein FVEG_04320	27.944	8.12e-34	134
	FuKu00329	---	---	---	---	---	---	---	---		NCU09022	XP_958969.1	546	hypothetical protein NCU09022	32.862	1.34e-33	129		NECHADRAFT_80998	XP_003042513.1	333	hypothetical protein NECHADRAFT_80998	86.264	0	612		FGSG_05793	XP_011324385.1	352	hypothetical protein FGSG_05793	28.532	2.59e-28	112		FPSE_01845	XP_009253239.1	389	hypothetical protein FPSE_01845	28.689	7.44e-29	114		FVEG_10119	XP_018757195.1	288	hypothetical protein FVEG_10119	70.608	4.92e-156	441
	FuKu00330	YLR126C	---	NP_013227.1	251	putative amidotransferase	33.125	3.06e-18	79.7		NCU06311	XP_962573.1	307	GMP synthase	32.917	3.2e-26	104		NECHADRAFT_41980	XP_003042508.1	269	hypothetical protein NECHADRAFT_41980	91.822	2.82e-177	493		FGSG_05822	XP_011324415.1	284	hypothetical protein FGSG_05822	40.074	8.68e-65	206		FPSE_03248	XP_009254642.1	284	hypothetical protein FPSE_03248	40.074	1.09e-64	206		FVEG_11950	XP_018759733.1	656	hypothetical protein FVEG_11950	45.77	0	583
	FuKu00331	YCR019W	MAK32	NP_009946.1	363	Mak32p	29.132	1.04e-40	147		NCU08007	XP_011394288.1	477	PfkB family carbohydrate kinase, variant	28.136	2.39e-23	99.4		NECHADRAFT_81108	XP_003042570.1	327	hypothetical protein NECHADRAFT_81108	71.633	1.61e-178	501		FGSG_01921	XP_011317772.1	480	hypothetical protein FGSG_01921	34.351	1.66e-31	123		FPSE_09139	XP_009260531.1	480	hypothetical protein FPSE_09139	34.109	1.3e-30	120		FVEG_08784	XP_018755384.1	391	hypothetical protein FVEG_08784	30.678	1.13e-34	132
	FuKu00332	YER065C	ICL1	NP_010987.3	557	isocitrate lyase 1	34.216	2.56e-101	317		NCU04230	XP_960854.1	548	isocitrate lyase	35.917	3.36e-104	325		NECHADRAFT_42178	XP_003042511.1	519	hypothetical protein NECHADRAFT_42178	97.889	0	1061		FGSG_09896	XP_011318802.1	546	isocitrate lyase	34.535	2.8e-99	313		FPSE_01422	XP_009252817.1	546	hypothetical protein FPSE_01422	35.294	3.19e-103	323		FVEG_16982	XP_018758667.1	271	hypothetical protein FVEG_16982	38.55	3.7e-56	184
	FuKu00333	---	---	---	---	---	---	---	---		---	---	---	---	---	---	---		NECHADRAFT_81220	XP_003042243.1	601	hypothetical protein NECHADRAFT_81220	47.72	0	540		---	---	---	---	---	---	---		---	---	---	---	---	---	---		FVEG_07329	XP_018753303.1	478	hypothetical protein FVEG_07329	32.53	2.14e-27	111
	FuKu00334	---	---	---	---	---	---	---	---		NCU06294	XP_962556.1	3163	hypothetical protein NCU06294	26.611	0	924		NECHADRAFT_94047	XP_003042558.1	2959	hypothetical protein NECHADRAFT_94047	89.819	0	4210		FGSG_00055	XP_011315645.1	3117	hypothetical protein FGSG_00055	51.693	0	3183		FPSE_10644	XP_009262036.1	3102	hypothetical protein FPSE_10644	52.244	0	3225		FVEG_02611	XP_018746227.1	546	isocitrate lyase	35.484	2.72e-104	326
	FuKu00335	YCR028C	FEN2	NP_009957.1	512	Fen2p	33.632	4.62e-95	299		NCU07820	XP_962941.1	500	pantothenate transporter	69.388	0	721		NECHADRAFT_94050	XP_003042650.1	501	hypothetical protein NECHADRAFT_94050	95.316	0	967		FGSG_11475	XP_011325740.1	492	hypothetical protein FGSG_11475	69.565	0	730		FPSE_09350	XP_009260742.1	495	hypothetical protein FPSE_09350	68.866	0	720		FVEG_11234	XP_018758683.1	764	hypothetical protein FVEG_11234	29.054	9.68e-46	172
	FuKu00336	---	---	---	---	---	---	---	---		NCU07268	XP_962122.3	838	hypothetical protein NCU07268	30.153	1.31e-26	114		NECHADRAFT_42185	XP_003042514.1	592	hypothetical protein NECHADRAFT_42185	97.099	0	1177		FGSG_02972	XP_011322822.1	731	hypothetical protein FGSG_02972	70.942	0	903		FPSE_02267	XP_009253661.1	729	hypothetical protein FPSE_02267	71.104	0	904		FVEG_17172	XP_018759960.1	3263	hypothetical protein FVEG_17172	26.74	0	915
	FuKu00337	YDR402C	DIT2	NP_010690.1	489	putative cytochrome P450	23.151	4.14e-09	56.6		NCU08112	XP_963842.1	536	cytochrome P450 monooxygenase	42.773	1.33e-132	398		NECHADRAFT_80996	XP_003042512.1	517	hypothetical protein NECHADRAFT_80996	96.518	0	1030		FGSG_11498	XP_011325714.1	509	hypothetical protein FGSG_11498	67.057	0	725		FPSE_08004	XP_009259397.1	515	hypothetical protein FPSE_08004	67.184	0	738		FVEG_13193	XP_018761339.1	493	hypothetical protein FVEG_13193	68.571	0	724
	FuKu00338	---	---	---	---	---	---	---	---		---	---	---	---	---	---	---		NECHADRAFT_45074	XP_003049208.1	510	hypothetical protein NECHADRAFT_45074	33.016	4.9e-49	172		FGSG_01758	XP_011317594.1	493	hypothetical protein FGSG_01758	37.419	2.74e-57	194		FPSE_04002	XP_009255395.1	486	hypothetical protein FPSE_04002	34.323	5.94e-46	163		FVEG_10873	XP_018758234.1	627	hypothetical protein FVEG_10873	73.058	0	912
	FuKu00339	YEL065W	SIT1	NP_010849.3	628	siderophore transporter	26.047	1.74e-53	192		NCU06132	XP_959994.1	597	siderophore iron transporter	44.387	0	528		NECHADRAFT_81110	XP_003042572.1	580	hypothetical protein NECHADRAFT_81110	96.034	0	1149		FGSG_03744	XP_011321947.1	595	siderophore iron transporter mirB	41.084	5.82e-153	455		FPSE_08338	XP_009259731.1	595	hypothetical protein FPSE_08338	41.084	3.93e-153	456		FVEG_13355	XP_018761534.1	515	hypothetical protein FVEG_13355	83.041	0	889
	FuKu00340	YHR176W	FMO1	NP_012046.4	432	N,N-dimethylaniline monooxygenase	28.682	6.52e-16	77.8		NCU07821	XP_962942.1	553	dimethylaniline monooxygenase	30.597	2.5e-20	93.2		NECHADRAFT_81109	XP_003042571.1	528	hypothetical protein NECHADRAFT_81109	92.992	0	1020		FGSG_13875	XP_011325359.1	533	hypothetical protein FGSG_13875	35.478	7.28e-112	345		FPSE_02471	XP_009253865.1	533	hypothetical protein FPSE_02471	36.029	8.17e-113	348		FVEG_03540	XP_018747606.1	486	hypothetical protein FVEG_03540	34.185	5.89e-46	164
	FuKu00341	---	---	---	---	---	---	---	---		NCU05518	XP_960480.1	703	peroxisomal copper amine oxidase	35.484	1.03e-109	350		NECHADRAFT_93985	XP_003042507.1	670	hypothetical protein NECHADRAFT_93985	96.035	0	1367		FGSG_03278	XP_011322470.1	683	hypothetical protein FGSG_03278	46.222	6.39e-180	531		FPSE_08458	XP_009259851.1	683	hypothetical protein FPSE_08458	46.519	4.75e-180	531		FVEG_02430	XP_018745889.1	587	hypothetical protein FVEG_02430	40.204	7.36e-155	460
	FuKu00342	YJR159W	SOR1	NP_012693.1	357	L-iditol 2-dehydrogenase SOR1	25.507	1.71e-16	77.4		NCU00028	XP_011393725.1	364	S-(hydroxymethyl)glutathione dehydrogenase	52.035	4.09e-116	343		NECHADRAFT_95945	XP_003043842.1	350	hypothetical protein NECHADRAFT_95945	56.548	1.27e-134	390		FGSG_04703	XP_011323135.1	347	hypothetical protein FGSG_04703	55.357	3.07e-132	384		FPSE_09293	XP_009260685.1	354	hypothetical protein FPSE_09293	49.56	1.08e-119	352		FVEG_11771	XP_018759500.1	532	hypothetical protein FVEG_11771	36.278	2.51e-106	331
	FuKu00343	YPL248C	GAL4	NP_015076.1	881	galactose-responsive transcription factor GAL4	26.901	7.92e-52	192		NCU08042	XP_962712.2	812	fungal specific transcription factor domain-containing protein	25.948	1.65e-49	185		NECHADRAFT_13042	XP_003042520.1	533	hypothetical protein NECHADRAFT_13042, partial	95.02	0	971		FGSG_12813	XP_011324378.1	257	hypothetical protein FGSG_12813	48.438	2.11e-73	241		FPSE_04518	XP_009255911.1	1299	hypothetical protein FPSE_04518	38.528	2.18e-141	450		FVEG_12223	XP_018760080.1	683	primary-amine oxidase	44.62	0	552
	FuKu00344	---	---	---	---	---	---	---	---		NCU09416	XP_958156.1	392	cellulose-binding GDSL lipase/acylhydrolase	32.824	1.95e-49	171		NECHADRAFT_42356	XP_003042545.1	159	hypothetical protein NECHADRAFT_42356, partial	70.701	1.65e-77	237		FGSG_12119	XP_011318265.1	298	hypothetical protein FGSG_12119	38.525	1.14e-59	195		FPSE_03765	XP_009255160.1	298	hypothetical protein FPSE_03765	38.525	1.47e-59	195		FVEG_07152	XP_018753038.1	292	hypothetical protein FVEG_07152	52.555	1e-107	320
	FuKu00345	YFL055W	AGP3	NP_116600.1	558	Agp3p	40	1.19e-129	392		NCU04435	XP_957512.1	536	general amino acid permease AGP3	41.935	7.38e-145	431		NECHADRAFT_42254	XP_003042510.1	524	hypothetical protein NECHADRAFT_42254	98.282	0	1030		FGSG_02767	XP_011318734.1	546	general amino acid permease AGP3	43.678	3.28e-143	427		FPSE_10321	XP_009261713.1	546	hypothetical protein FPSE_10321	43.678	2.61e-143	427		FVEG_05839	XP_018751061.1	767	hypothetical protein FVEG_05839	41.619	1.94e-164	497
	FuKu00346	YDR264C	AKR1	NP_010550.1	764	palmitoyltransferase AKR1	35.878	1.02e-05	47.4		---	---	---	---	---	---	---		NECHADRAFT_28151	XP_003042579.1	150	hypothetical protein NECHADRAFT_28151, partial	30.921	1.76e-05	45.1		FGSG_14027	XP_011326023.1	276	hypothetical protein FGSG_14027	30.075	3.24e-06	48.9		FPSE_04057	XP_009255450.1	1610	hypothetical protein FPSE_04057	25.714	1.05e-08	58.5		FVEG_13587	XP_018761798.1	264	hypothetical protein FVEG_13587	43.529	1.08e-76	239
	FuKu00347	YBR006W	UGA2	NP_009560.1	497	succinate-semialdehyde dehydrogenase (NAD(P)(+))	45.175	1.87e-143	423		NCU00936	XP_011392863.1	496	succinate semialdehyde dehydrogenase, variant 2	45.339	1.81e-144	426		NECHADRAFT_93987	XP_003042509.1	494	hypothetical protein NECHADRAFT_93987	97.669	0	939		FGSG_03936	XP_011321731.1	500	hypothetical protein FGSG_03936	59.698	0	576		FPSE_05339	XP_009256732.1	500	hypothetical protein FPSE_05339	59.483	0	572		FVEG_08927	XP_018755566.1	545	hypothetical protein FVEG_08927	43.364	4.8e-146	435
	FuKu00348	---	---	---	---	---	---	---	---		---	---	---	---	---	---	---		NECHADRAFT_81081	XP_003042644.1	324	predicted protein	53.216	9.47e-52	170		---	---	---	---	---	---	---		---	---	---	---	---	---	---		FVEG_07658	XP_018753782.1	1334	hypothetical protein FVEG_07658	24	8.79e-09	59.3
	FuKu00349	YPR196W	---	NP_015522.1	470	putative maltose-responsive transcription factor	21.899	1.49e-24	105		NCU07788	XP_958079.1	746	fungal specific transcription factor	25.836	4.79e-44	166		NECHADRAFT_93992	XP_003042517.1	577	hypothetical protein NECHADRAFT_93992	91.032	0	1075		FGSG_00069	XP_011315665.1	613	hypothetical protein FGSG_00069	57.895	0	678		FPSE_12029	XP_009263421.1	613	hypothetical protein FPSE_12029	58.224	0	682		FVEG_01576	XP_018744515.1	499	succinate-semialdehyde dehydrogenase	58.298	0	586
	FuKu00350	YIL130W	ASG1	NP_012136.1	964	Asg1p	22.532	3.85e-13	71.2		NCU02896	XP_965578.1	990	ADA-3	36.814	5.33e-154	481		NECHADRAFT_65901	XP_003053864.1	972	hypothetical protein NECHADRAFT_65901	44.432	0	725		FGSG_00800	XP_011316513.1	957	hypothetical protein FGSG_00800	42.088	0	647		FPSE_12020	XP_009263412.1	957	hypothetical protein FPSE_12020	41.975	0	640		FVEG_00005	XP_018741979.1	604	hypothetical protein FVEG_00005	58.725	0	693
	FuKu00351	YBR298C	MAL31	NP_009857.1	614	maltose permease	36.243	1.8e-107	336		NCU08858	XP_960988.3	581	MFS alpha-glucoside transporter	39.552	3.47e-142	426		NECHADRAFT_42243	XP_003042516.1	555	hypothetical protein NECHADRAFT_42243	95.676	0	1082		FGSG_00070	XP_011315666.1	545	hypothetical protein FGSG_00070	60.385	0	632		FPSE_12028	XP_009263420.1	545	hypothetical protein FPSE_12028	60.192	0	629		FVEG_00379	XP_018742476.1	947	hypothetical protein FVEG_00379	42.129	0	628
	FuKu00352	YNL202W	SPS19	NP_014197.2	292	2,4-dienoyl-CoA reductase (NADPH)	30	1.07e-23	96.3		NCU03803	XP_961192.1	292	sorbitol utilization protein SOU2	45.818	3.2e-66	210		NECHADRAFT_42050	XP_003042519.1	269	hypothetical protein NECHADRAFT_42050	98.885	0	549		FGSG_10025	XP_011318949.1	294	sorbose reductase SOU1	45.055	1.26e-69	219		FPSE_04546	XP_009255939.1	294	hypothetical protein FPSE_04546	45.421	1.38e-70	221		FVEG_00006	XP_018741980.1	544	hypothetical protein FVEG_00006	59.815	0	653
	FuKu00353	---	---	---	---	---	---	---	---		---	---	---	---	---	---	---		NECHADRAFT_84221	XP_003048422.1	374	predicted protein	39.145	2.91e-60	200		---	---	---	---	---	---	---		---	---	---	---	---	---	---		FVEG_02746	XP_018746484.1	294	oxidoreductase	44	1.1e-68	217
	FuKu00354	---	---	---	---	---	---	---	---		NCU15830	XP_011394008.1	388	hypothetical protein NCU15830	26.649	1.19e-29	117		NECHADRAFT_29399	XP_003040986.1	105	hypothetical protein NECHADRAFT_29399, partial	76.042	2.79e-42	146		FGSG_04438	XP_011321164.1	611	hypothetical protein FGSG_04438	29.046	9.54e-21	93.6		FPSE_08871	XP_009260264.1	326	hypothetical protein FPSE_08871	60.882	2.57e-143	415		FVEG_11054	XP_018758462.1	195	hypothetical protein FVEG_11054	40.909	2.08e-14	70.5
	FuKu00355	YMR048W	CSM3	NP_013763.1	317	Csm3p	37.662	1.98e-12	64.7		NCU01858	XP_965489.1	409	chromosome segregation in meiosis protein 3	55.652	4.74e-67	216		NECHADRAFT_36875	XP_003040991.1	271	hypothetical protein NECHADRAFT_36875	85.135	5.29e-153	432		FGSG_11622	XP_011323036.1	262	hypothetical protein FGSG_11622	66.107	6.97e-118	342		FPSE_05615	XP_009257008.1	262	hypothetical protein FPSE_05615	66.779	1.2e-119	347		FVEG_08352	XP_018754843.1	486	hypothetical protein FVEG_08352	24.661	7.9e-22	97.1
	FuKu00356	YOR337W	TEA1	NP_014982.3	759	Tea1p	26.882	7.44e-06	47		NCU09974	XP_011393289.1	780	fungal specific transcription factor domain-containing protein	40.822	1.6e-178	531		NECHADRAFT_36964	XP_003040995.1	635	hypothetical protein NECHADRAFT_36964, partial	96.215	0	1271		FGSG_02787	XP_011323026.1	646	hypothetical protein FGSG_02787	79.048	0	1053		FPSE_05605	XP_009256998.1	638	hypothetical protein FPSE_05605	79.683	0	1060		FVEG_13086	XP_018761209.1	325	replication fork protection complex subunit Csm3/Swi3	66.364	2.92e-138	397
	FuKu00357	---	---	---	---	---	---	---	---		NCU01849	XP_963883.1	385	extracellular dioxygenase	40.356	1.77e-77	248		NECHADRAFT_92188	XP_003040987.1	395	hypothetical protein NECHADRAFT_92188	95.949	0	746		FGSG_04685	XP_011320881.1	385	hypothetical protein FGSG_04685	64.917	0	520		FPSE_05749	XP_009257142.1	378	hypothetical protein FPSE_05749	40.164	5.28e-82	259		FVEG_17445	XP_018761223.1	699	hypothetical protein FVEG_17445	76.623	0	1122
	FuKu00358	---	---	---	---	---	---	---	---		NCU01882	XP_011392888.1	594	purine transporter	66.724	0	741		NECHADRAFT_67761	XP_003040990.1	579	predicted protein	96.373	0	1136		FGSG_11617	XP_011323039.1	584	hypothetical protein FGSG_11617	85.274	0	1001		FPSE_05618	XP_009257011.1	584	hypothetical protein FPSE_05618	85.274	0	1000		FVEG_05753	XP_018750953.1	390	hypothetical protein FVEG_05753	64.232	0	523
	FuKu00359	---	---	---	---	---	---	---	---		NCU00716	XP_964550.1	154	non-anchored cell wall protein 5	41.538	8.5e-29	105		NECHADRAFT_92190	XP_003040988.1	134	hypothetical protein NECHADRAFT_92190	97.761	3.4e-97	279		---	---	---	---	---	---	---		---	---	---	---	---	---	---		FVEG_13083	XP_018761205.1	582	MFS transporter, AGZA family, xanthine/uracil permease	86.792	0	1008
	FuKu00360	---	---	---	---	---	---	---	---		---	---	---	---	---	---	---		NECHADRAFT_18425	XP_003040989.1	215	hypothetical protein NECHADRAFT_18425, partial	80.93	8.86e-128	367		---	---	---	---	---	---	---		---	---	---	---	---	---	---		FVEG_13081	XP_018761200.1	108	hypothetical protein FVEG_13081	59.259	2.55e-44	144
	FuKu00361	YGR285C	ZUO1	NP_011801.1	433	zuotin	44.548	2.66e-86	273		NCU03009	XP_965395.3	445	zuotin	78.261	0	632		NECHADRAFT_103899	XP_003040994.1	444	predicted protein	97.011	0	855		FGSG_02785	XP_011323028.1	444	hypothetical protein FGSG_02785	90.345	0	751		FPSE_05607	XP_009257000.1	444	hypothetical protein FPSE_05607	89.885	0	748		---	---	---	---	---	---	---
	FuKu00362	YBR065C	ECM2	NP_009621.3	364	Ecm2p	26.148	1.16e-22	96.3		NCU03007	XP_965393.2	385	pre-mRNA-splicing factor slt-11	67.268	2.87e-178	505		NECHADRAFT_103897	XP_003040993.1	370	hypothetical protein NECHADRAFT_103897	98.919	0	758		FGSG_12577	XP_011323030.1	320	pre-mRNA-splicing factor slt-11	87.619	2.6e-169	480		FPSE_05609	XP_009257002.1	371	hypothetical protein FPSE_05609	89.247	0	605		FVEG_13094	XP_018761218.1	444	DnaJ like subfamily C member 2	89.425	0	747
	FuKu00363	---	---	---	---	---	---	---	---		NCU01865	XP_965496.3	665	hypothetical protein NCU01865	45.062	5.66e-159	473		NECHADRAFT_36970	XP_003040997.1	569	hypothetical protein NECHADRAFT_36970	93.717	0	1006		FGSG_02790	XP_011323023.1	572	hypothetical protein FGSG_02790	73.81	0	789		FPSE_05602	XP_009256995.1	572	hypothetical protein FPSE_05602	73.175	0	781		FVEG_13092	XP_018761216.1	368	hypothetical protein FVEG_13092	88.919	0	643
	FuKu00364	YOR228C	MCP1	NP_014871.3	302	Mcp1p	33.735	7.19e-05	42		NCU09972	XP_958090.1	364	hypothetical protein NCU09972	43.243	5.47e-73	233		NECHADRAFT_36928	XP_003040996.1	262	hypothetical protein NECHADRAFT_36928	96.565	0	514		FGSG_02789	XP_011323024.1	356	hypothetical protein FGSG_02789	74.105	0	561		FPSE_05603	XP_009256996.1	359	hypothetical protein FPSE_05603	75.275	0	570		FVEG_17448	XP_018761229.1	566	hypothetical protein FVEG_17448	75.214	0	818
	FuKu00365	---	---	---	---	---	---	---	---		NCU00309	XP_957780.1	573	WSC domain-containing protein	28.014	1.21e-17	82.4		NECHADRAFT_92206	XP_003040998.1	324	predicted protein	95.062	0	650		FGSG_01728	XP_011317561.1	324	hypothetical protein FGSG_01728	83.951	0	582		FPSE_11429	XP_009262821.1	324	hypothetical protein FPSE_11429	84.259	0	582		FVEG_17446	XP_018761227.1	356	hypothetical protein FVEG_17446	74.656	0	542
	FuKu00366	YKR035W-A	DID2	NP_012961.3	204	Did2p	29.082	2.24e-15	69.7		NCU01854	XP_011392882.1	214	hypothetical protein NCU01854	77.103	4.67e-111	319		NECHADRAFT_67766	XP_003040992.1	206	hypothetical protein NECHADRAFT_67766	98.544	1.63e-144	404		FGSG_12578	XP_011323034.1	148	hypothetical protein FGSG_12578	93.919	3.28e-96	279		FPSE_05613	XP_009257006.1	206	hypothetical protein FPSE_05613	95.631	1.58e-140	394		FVEG_09826	XP_018756873.1	323	oxidoreductase	86.997	0	601
	FuKu00367	---	---	---	---	---	---	---	---		NCU09973	XP_958091.1	176	hypothetical protein NCU09973	66.667	9.48e-55	173		NECHADRAFT_36864	XP_003041033.1	166	hypothetical protein NECHADRAFT_36864, partial	94.578	3.44e-93	271		FGSG_02788	XP_011323025.1	174	hypothetical protein FGSG_02788	84.483	1.64e-79	236		FPSE_05604	XP_009256997.1	174	hypothetical protein FPSE_05604	84.483	1.66e-79	236		FVEG_13088	XP_018761211.1	206	hypothetical protein FVEG_13088	96.117	6.58e-141	395
	FuKu00368	YLR398C	SKI2	NP_013502.3	1287	SKI complex RNA helicase subunit SKI2	47.398	0	1035		NCU01857	XP_965488.1	1294	DEAD/DEAH box RNA helicase	75.397	0	1886		NECHADRAFT_36895	XP_003041028.1	1270	predicted protein	98.661	0	2597		FGSG_02781	XP_011323033.1	1271	antiviral helicase SKI2	92.054	0	2326		FPSE_05612	XP_009257005.1	1267	hypothetical protein FPSE_05612	91.267	0	2317		FVEG_13099	XP_018761222.1	166	hypothetical protein FVEG_13099	84.706	2.96e-83	246
	FuKu00369	---	---	---	---	---	---	---	---		NCU01855	XP_963889.1	162	hypothetical protein NCU01855	44.218	4.97e-38	137		NECHADRAFT_92195	XP_003041027.1	148	hypothetical protein NECHADRAFT_92195	87.943	3.79e-90	274		FGSG_03717	XP_011321976.1	267	hypothetical protein FGSG_03717	30.909	3.1e-08	53.9		FPSE_06085	XP_009257478.1	267	hypothetical protein FPSE_06085	31.818	4.46e-08	53.1		FVEG_13089	XP_018761212.1	1275	hypothetical protein FVEG_13089	91.536	0	2370
	FuKu00370	---	---	---	---	---	---	---	---		NCU01859	XP_965490.3	189	NADH:ubiquinone oxidoreductase 20.9kD subunit	70.879	2.08e-94	275		NECHADRAFT_29145	XP_003041025.1	187	predicted protein, partial	95.187	2.28e-127	359		FGSG_11619	XP_011323037.1	187	NADH-ubiquinone oxidoreductase 21 kDa subunit	87.701	1.88e-113	324		FPSE_05616	XP_009257009.1	187	hypothetical protein FPSE_05616	87.701	1.91e-113	324		FVEG_16410	XP_018755314.1	267	hypothetical protein FVEG_16410	31.818	3.7e-10	60.1
	FuKu00371	---	---	---	---	---	---	---	---		NCU07539	XP_959052.3	382	hypothetical protein NCU07539	80.053	0	641		NECHADRAFT_36910	XP_003041024.1	381	predicted protein	97.382	0	770		FGSG_11618	XP_011323038.1	382	hypothetical protein FGSG_11618	89.267	0	719		FPSE_05617	XP_009257010.1	386	hypothetical protein FPSE_05617	89.516	0	702		FVEG_13085	XP_018761208.1	188	NADH-ubiquinone oxidoreductase 21 kDa subunit	88.77	1.75e-114	327
	FuKu00372	---	---	---	---	---	---	---	---		---	---	---	---	---	---	---		NECHADRAFT_89344	XP_003039292.1	230	hypothetical protein NECHADRAFT_89344	66.809	9.48e-100	299		---	---	---	---	---	---	---		---	---	---	---	---	---	---		FVEG_13084	XP_018761207.1	380	hypothetical protein FVEG_13084	90.186	0	717
	FuKu00373	YDR493W	MZM1	NP_010781.1	123	Mzm1p	47.423	2.84e-18	74.3		NCU03008	XP_965394.1	111	hypothetical protein NCU03008	51.304	7.97e-28	99.8		NECHADRAFT_92201	XP_003041031.1	116	predicted protein	89.815	3.11e-66	198		FGSG_02784	XP_011323029.1	115	hypothetical protein FGSG_02784	82	2.47e-55	170		FPSE_05608	XP_009257001.1	115	hypothetical protein FPSE_05608	82	2.51e-55	170		FVEG_14004	XP_018762443.1	239	hypothetical protein FVEG_14004	36.323	6.38e-38	138
	FuKu00374	YKL209C	STE6	NP_012713.1	1290	ATP-binding cassette a-factor transporter STE6	25.934	8.43e-118	399		NCU09975	XP_011393290.1	1299	multidrug resistance protein 3, variant 1	57.132	0	1464		NECHADRAFT_36975	XP_003041032.1	1239	predicted protein	92.181	0	2399		FGSG_02786	XP_011323027.1	1244	hypothetical protein FGSG_02786	80.392	0	2120		FPSE_05606	XP_009256999.1	1282	hypothetical protein FPSE_05606	82.224	0	2182		FVEG_13093	XP_018761217.1	118	mitochondrial zinc maintenance protein 1, mitochondrial	82.828	2.1e-47	150
	FuKu00375	---	---	---	---	---	---	---	---		---	---	---	---	---	---	---		NECHADRAFT_99797	XP_003041023.1	418	hypothetical protein NECHADRAFT_99797	92.331	7.29e-160	457		---	---	---	---	---	---	---		FPSE_05619	XP_009257012.1	412	hypothetical protein FPSE_05619	59.412	2.44e-81	256		FVEG_17444	XP_018761219.1	1287	hypothetical protein FVEG_17444	83.463	0	2240
	FuKu00376	YFL031W	HAC1	NP_116622.1	238	transcription factor HAC1	35.096	2.99e-19	84		NCU01856	XP_965487.3	580	transcriptional activator hac1	59.88	3.82e-48	172		NECHADRAFT_99800	XP_003041026.1	378	hypothetical protein NECHADRAFT_99800	91.512	0	687		FGSG_11623	XP_011323035.1	429	hypothetical protein FGSG_11623	49.492	1.43e-96	296		FPSE_05614	XP_009257007.1	404	hypothetical protein FPSE_05614	49.864	1.17e-91	283		FVEG_13082	XP_018761199.1	407	hypothetical protein FVEG_13082	63.208	1.64e-81	256
	FuKu00377	YLR189C	ATG26	NP_013290.1	1198	sterol 3-beta-glucosyltransferase	35.268	2.15e-72	258		NCU07473	XP_963752.1	1361	glycosyltransferase family 28 domain-containing protein	43.073	0	676		NECHADRAFT_99796	XP_003041021.1	887	hypothetical protein NECHADRAFT_99796	95.045	0	1707		FGSG_11588	XP_011323042.1	852	hypothetical protein FGSG_11588	71.412	0	1200		FPSE_05620	XP_009257013.1	830	hypothetical protein FPSE_05620	72.93	0	1198		FVEG_13087	XP_018761210.1	505	hypothetical protein FVEG_13087	53.456	1.13e-56	194
	FuKu00378	YBR221C	PDB1	NP_009780.1	366	pyruvate dehydrogenase (acetyl-transferring) subunit E1 beta	64.82	2.74e-164	467		NCU03004	XP_965390.1	379	pyruvate dehydrogenase E1 component	77.378	0	626		NECHADRAFT_59526	XP_003041029.1	387	predicted protein	98.45	0	783		FGSG_02782	XP_011323032.1	386	pyruvate dehydrogenase E1 component subunit beta	92.248	0	737		FPSE_05611	XP_009257004.1	386	hypothetical protein FPSE_05611	91.99	0	734		FVEG_02568	XP_018746149.1	891	hypothetical protein FVEG_02568	71.781	0	1242
	FuKu00379	YML008C	ERG6	NP_013706.1	383	sterol 24-C-methyltransferase	52.703	2.19e-135	394		NCU03006	XP_965392.1	379	sterol 24-C-methyltransferase	75.741	0	599		NECHADRAFT_59530	XP_003041030.1	382	predicted protein	98.163	0	785		FGSG_02783	XP_011323031.1	381	sterol 24-C-methyltransferase	91.601	0	735		FPSE_05610	XP_009257003.1	381	hypothetical protein FPSE_05610	91.864	0	737		FVEG_13090	XP_018761214.1	387	pyruvate dehydrogenase E1 component subunit beta	92.506	0	741
	FuKu00380	---	---	---	---	---	---	---	---		---	---	---	---	---	---	---		NECHADRAFT_35375	XP_003053253.1	351	hypothetical protein NECHADRAFT_35375, partial	83.631	0	571		FGSG_04536	XP_011321051.1	100	hypothetical protein FGSG_04536	73	2.09e-43	147		FPSE_11223	XP_009262615.1	310	hypothetical protein FPSE_11223	63.93	1.86e-144	414		FVEG_13091	XP_018761215.1	382	sterol 24-C-methyltransferase	91.339	0	736
	FuKu00381	---	---	---	---	---	---	---	---		---	---	---	---	---	---	---		NECHADRAFT_76100	XP_003045844.1	569	hypothetical protein NECHADRAFT_76100	71.264	1.15e-36	129		---	---	---	---	---	---	---		---	---	---	---	---	---	---		---	---	---	---	---	---	---
	FuKu00382	YOR185C	GSP2	NP_014828.1	220	Ran GTPase GSP2	55.769	9.94e-10	57.8		NCU00984	XP_011392877.1	1086	von Willebrand domain-containing protein	58.163	0	786		NECHADRAFT_36894	XP_003041018.1	923	hypothetical protein NECHADRAFT_36894	91.393	0	1382		FGSG_02816	XP_011322995.1	1045	hypothetical protein FGSG_02816	57.348	0	1197		FPSE_05575	XP_009256968.1	1044	hypothetical protein FPSE_05575	57.989	0	1208		---	---	---	---	---	---	---
	FuKu00383	---	---	---	---	---	---	---	---		NCU01850	XP_963884.3	393	peroxisomal membrane protein pex16	65.041	4.31e-165	472		NECHADRAFT_36934	XP_003041005.1	363	hypothetical protein NECHADRAFT_36934	99.449	0	741		FGSG_02804	XP_011323008.1	375	hypothetical protein FGSG_02804	78.78	0	634		FPSE_05587	XP_009256980.1	408	hypothetical protein FPSE_05587	86.341	0	699		FVEG_13136	XP_018761277.1	1032	hypothetical protein FVEG_13136	75.035	0	1108
	FuKu00384	YLR055C	SPT8	NP_013156.1	602	SAGA complex subunit SPT8	40.343	1.01e-49	182		NCU09208	XP_959152.1	702	transcription factor SPT8	55.326	0	603		NECHADRAFT_36946	XP_003041008.1	679	hypothetical protein NECHADRAFT_36946	94.614	0	1247		FGSG_02801	XP_011323012.1	709	hypothetical protein FGSG_02801	73.919	0	980		FPSE_05591	XP_009256984.1	705	hypothetical protein FPSE_05591	73.84	0	965		FVEG_13116	XP_018761255.1	408	hypothetical protein FVEG_13116	86.173	0	679
	FuKu00385	---	---	---	---	---	---	---	---		---	---	---	---	---	---	---		NECHADRAFT_78288	XP_003041009.1	405	predicted protein	89.951	0	763		---	---	---	---	---	---	---		---	---	---	---	---	---	---		FVEG_13113	XP_018761250.1	696	transcriptional activator SPT8	71.983	0	904
	FuKu00386	YMR216C	SKY1	NP_013943.1	742	serine/threonine protein kinase SKY1	52.5	2.26e-77	259		NCU09202	XP_011393254.1	578	protein kinase dsk1	84.291	0	887		NECHADRAFT_92214	XP_003041003.1	510	predicted protein	99.217	0	1046		FGSG_02795	XP_011323018.1	510	kinase dsk1	94.912	0	983		FPSE_05597	XP_009256990.1	510	hypothetical protein FPSE_05597	94.716	0	981		---	---	---	---	---	---	---
	FuKu00387	YOR032C	HMS1	NP_014675.1	434	Hms1p	48.387	4.03e-20	88.2		NCU01871	XP_011392884.1	374	hypothetical protein NCU01871	40.729	5.87e-52	177		NECHADRAFT_67823	XP_003041017.1	319	hypothetical protein NECHADRAFT_67823	96.875	0	627		FGSG_02814	XP_011322997.1	312	hypothetical protein FGSG_02814	82.188	5.77e-177	495		FPSE_05577	XP_009256970.1	312	hypothetical protein FPSE_05577	80.625	2.82e-173	486		FVEG_17450	XP_018761237.1	525	CMGC/SRPK protein kinase	96.75	0	1054
	FuKu00388	YAL034C	FUN19	NP_009368.2	413	Fun19p	52.941	3.86e-35	132		NCU01862	XP_965493.3	404	SWIRM domain-containing protein FUN19	48.787	4.99e-89	276		NECHADRAFT_92207	XP_003040999.1	378	hypothetical protein NECHADRAFT_92207	95.515	0	716		FGSG_02791	XP_011323022.1	380	hypothetical protein FGSG_02791	61.856	3.51e-161	460		FPSE_05601	XP_009256994.1	380	hypothetical protein FPSE_05601	61.856	2.18e-160	458		FVEG_13127	XP_018761267.1	319	hypothetical protein FVEG_13127	86.025	0	523
	FuKu00389	---	---	---	---	---	---	---	---		NCU00881	XP_011392844.1	229	hyphal anastamosis-7 protein	63.38	6.97e-97	285		NECHADRAFT_92223	XP_003041014.1	219	predicted protein	91.416	9.82e-155	432		FGSG_02810	XP_011323002.1	231	hypothetical protein FGSG_02810	83.333	5.7e-134	379		FPSE_05581	XP_009256974.1	231	hypothetical protein FPSE_05581	83.761	6.11e-135	382		FVEG_13101	XP_018761230.1	428	hypothetical protein FVEG_13101	48.942	1.79e-94	292
	FuKu00390	---	---	---	---	---	---	---	---		NCU09206	XP_959150.1	463	hypothetical protein NCU09206	48.848	4.83e-70	236		NECHADRAFT_67804	XP_003041006.1	588	hypothetical protein NECHADRAFT_67804	95.966	0	1154		FGSG_02803	XP_011323010.1	601	hypothetical protein FGSG_02803	81.713	0	897		FPSE_05589	XP_009256982.1	601	hypothetical protein FPSE_05589	80.89	0	887		FVEG_13122	XP_018761262.1	233	hypothetical protein FVEG_13122	83.55	9.81e-134	379
	FuKu00391	YLR309C	IMH1	NP_013412.1	911	Imh1p	24.742	7.53e-24	106		NCU01878	XP_965509.2	1136	vesicle-mediated transporter	52.587	0	990		NECHADRAFT_78274	XP_003041035.1	1134	hypothetical protein NECHADRAFT_78274	93.392	0	1694		FGSG_02793	XP_011323020.1	1139	hypothetical protein FGSG_02793	77.555	0	1595		FPSE_05599	XP_009256992.1	1142	hypothetical protein FPSE_05599	76.414	0	1574		FVEG_13115	XP_018761253.1	626	hypothetical protein FVEG_13115	78.74	0	859
	FuKu00392	YDR242W	AMD2	NP_010528.3	549	putative amidase	29.4	6.48e-49	177		NCU08803	XP_961990.2	417	general amidase GmdA	37.5	1.13e-62	213		NECHADRAFT_59558	XP_003041038.1	555	hypothetical protein NECHADRAFT_59558	94.054	0	1068		FGSG_03346	XP_011322386.1	595	hypothetical protein FGSG_03346	55.935	0	626		FPSE_04677	XP_009256070.1	595	hypothetical protein FPSE_04677	56.093	0	622		FVEG_13103	XP_018761232.1	1132	hypothetical protein FVEG_13103	79.595	0	1531
	FuKu00393	---	---	---	---	---	---	---	---		---	---	---	---	---	---	---		NECHADRAFT_59573	XP_003041015.1	435	hypothetical protein NECHADRAFT_59573	77.833	0	667		FGSG_04516	XP_011321072.1	438	hypothetical protein FGSG_04516	22.333	2.71e-14	75.1		FPSE_09586	XP_009260978.1	349	hypothetical protein FPSE_09586	34.237	1.8e-45	167		FVEG_12257	XP_018760121.1	554	hypothetical protein FVEG_12257	67.031	0	763
	FuKu00394	YPR133C	SPN1	NP_015458.1	410	Spn1p	41.951	1.31e-42	154		NCU09203	XP_959147.1	430	transcription factor iws-1	58.394	1.97e-132	391		NECHADRAFT_36879	XP_003041001.1	427	predicted protein	99.059	0	849		FGSG_02797	XP_011323016.1	428	transcription factor IWS1	81.455	0	686		FPSE_05595	XP_009256988.1	428	hypothetical protein FPSE_05595	81.925	0	691		FVEG_15753	XP_018751108.1	411	hypothetical protein FVEG_15753	23.413	1.1e-07	54.7
	FuKu00395	YCR072C	RSA4	NP_009997.2	515	Rsa4p	35.294	4.07e-10	58.9		NCU00879	XP_011392842.1	352	WD domain-containing protein	72.384	0	520		NECHADRAFT_59580	XP_003041016.1	345	predicted protein	98.551	0	703		FGSG_02812	XP_011323000.1	349	hypothetical protein FGSG_02812	85.185	0	620		FPSE_05579	XP_009256972.1	349	hypothetical protein FPSE_05579	84.9	0	619		FVEG_13108	XP_018761245.1	428	transcription factor IWS1	82.394	0	681
	FuKu00396	YIR036C	IRC24	NP_012302.3	263	sepiapterin reductase family protein IRC24	25.581	2.24e-10	58.5		NCU01861	XP_965492.2	359	short chain dehydrogenase/reductase family protein	62.791	1.19e-141	408		NECHADRAFT_67785	XP_003041034.1	301	predicted protein	96.346	0	605		FGSG_02792	XP_011323021.1	317	hypothetical protein FGSG_02792	80.952	1.31e-179	503		FPSE_05600	XP_009256993.1	357	hypothetical protein FPSE_05600	78.816	0	526		FVEG_13124	XP_018761264.1	352	hypothetical protein FVEG_13124	83.616	0	609
	FuKu00397	---	---	---	---	---	---	---	---		---	---	---	---	---	---	---		NECHADRAFT_78285	XP_003041007.1	316	predicted protein	53.618	9.12e-82	251		---	---	---	---	---	---	---		---	---	---	---	---	---	---		FVEG_13102	XP_018761231.1	353	gluconate 5-dehydrogenase	75.072	0	518
	FuKu00398	---	---	---	---	---	---	---	---		NCU08366	XP_965269.1	519	hypothetical protein NCU08366	38.235	4.06e-18	86.7		NECHADRAFT_78305	XP_003041047.1	601	hypothetical protein NECHADRAFT_78305	94.509	0	1133		FGSG_03756	XP_011321932.1	502	hypothetical protein FGSG_03756	64.327	0	668		FPSE_08352	XP_009259745.1	685	hypothetical protein FPSE_08352	64.251	0	801		---	---	---	---	---	---	---
	FuKu00399	---	---	---	---	---	---	---	---		---	---	---	---	---	---	---		NECHADRAFT_78293	XP_003041012.1	660	hypothetical protein NECHADRAFT_78293	79.274	0	1061		FGSG_07828	XP_011327653.1	477	hypothetical protein FGSG_07828	25.946	4.68e-07	51.6		FPSE_09874	XP_009261266.1	609	hypothetical protein FPSE_09874	22.406	5.2e-14	73.9		FVEG_08615	XP_018755174.1	367	hypothetical protein FVEG_08615	65.608	1.36e-172	498
	FuKu00400	YNR055C	HOL1	NP_014453.3	586	Hol1p	25.089	4.34e-55	195		NCU07960	XP_962093.2	591	MFS transporter	26.047	8.44e-45	166		NECHADRAFT_78282	XP_003041004.1	521	hypothetical protein NECHADRAFT_78282	97.881	0	1041		FGSG_04804	XP_011323251.1	551	hypothetical protein FGSG_04804	51.02	0	538		FPSE_04071	XP_009255464.1	551	hypothetical protein FPSE_04071	50.649	0	533		FVEG_02445	XP_018745907.1	716	hypothetical protein FVEG_02445	36.22	4.86e-118	372
	FuKu00401	---	---	---	---	---	---	---	---		NCU00986	XP_965179.2	280	hypothetical protein NCU00986	50.355	2.03e-49	165		NECHADRAFT_36951	XP_003041046.1	164	hypothetical protein NECHADRAFT_36951	93.902	3.8e-111	319		---	---	---	---	---	---	---		---	---	---	---	---	---	---		FVEG_12258	XP_018760122.1	540	hypothetical protein FVEG_12258	48.141	0	526
	FuKu00402	---	---	---	---	---	---	---	---		NCU07345	XP_958325.1	193	hypothetical protein NCU07345	50.714	3.81e-30	110		NECHADRAFT_36929	XP_003041041.1	179	hypothetical protein NECHADRAFT_36929, partial	97.714	1.04e-120	342		FGSG_02806	XP_011323006.1	174	hypothetical protein FGSG_02806	70.286	3.57e-80	238		FPSE_05585	XP_009256978.1	174	hypothetical protein FPSE_05585	68.571	1.79e-77	231		---	---	---	---	---	---	---
	FuKu00403	YGR279C	SCW4	NP_011795.1	386	putative family 17 glucosidase	27.397	7.18e-16	78.2		NCU07347	XP_011393153.1	764	endo-beta-1,3-glucanase	46.616	0	576		NECHADRAFT_122449	XP_003041013.1	682	hypothetical protein NECHADRAFT_122449	89.474	0	1191		FGSG_02807	XP_011323005.1	650	hypothetical protein FGSG_02807	63.989	0	774		FPSE_05584	XP_009256977.1	651	hypothetical protein FPSE_05584	62.552	0	744		FVEG_13118	XP_018761257.1	174	hypothetical protein FVEG_13118	70.69	2.26e-79	236
	FuKu00404	YMR080C	NAM7	NP_013797.1	971	ATP-dependent RNA helicase NAM7	29.524	8.05e-22	100		NCU09211	XP_959155.2	1160	suppressor of ascus dominance-3 protein	38.04	0	586		NECHADRAFT_36999	XP_003041039.1	1116	hypothetical protein NECHADRAFT_36999	84.746	0	1859		FGSG_02800	XP_011323013.1	1151	hypothetical protein FGSG_02800	53.986	0	1142		FPSE_05592	XP_009256985.1	1270	hypothetical protein FPSE_05592	53.155	0	1261		FVEG_13119	XP_018761258.1	692	murein transglycosylase	68.544	0	833
	FuKu00405	---	---	---	---	---	---	---	---		---	---	---	---	---	---	---		NECHADRAFT_78295	XP_003041042.1	321	predicted protein	75.301	1.78e-174	490		FGSG_02808	XP_011323004.1	246	hypothetical protein FGSG_02808	48	1.45e-18	82.4		FPSE_05583	XP_009256976.1	256	hypothetical protein FPSE_05583	52	2.5e-24	99.4		FVEG_13112	XP_018761249.1	1179	hypothetical protein FVEG_13112	53.08	0	1219
	FuKu00406	YIL130W	ASG1	NP_012136.1	964	Asg1p	21.667	8.23e-13	70.1		NCU09205	XP_959149.3	862	nitrate assimilation regulatory protein nirA	60.39	0	997		NECHADRAFT_92211	XP_003041036.1	793	predicted protein	93.382	0	1538		FGSG_02799	XP_011323014.1	777	hypothetical protein FGSG_02799	78.282	0	1268		FPSE_05593	XP_009256986.1	802	hypothetical protein FPSE_05593	81.104	0	1335		FVEG_13120	XP_018761260.1	260	hypothetical protein FVEG_13120	56.164	2.21e-21	91.3
	FuKu00407	YGL247W	BRR6	NP_011267.1	197	Brr6p	27.273	7.34e-10	56.6		NCU09204	XP_959148.1	461	hypothetical protein NCU09204	33.806	7.82e-69	229		NECHADRAFT_59551	XP_003041037.1	473	hypothetical protein NECHADRAFT_59551	91.35	0	902		FGSG_02798	XP_011323015.1	474	hypothetical protein FGSG_02798	73.375	0	696		FPSE_05594	XP_009256987.1	474	hypothetical protein FPSE_05594	73.375	0	697		FVEG_17452	XP_018761247.1	810	hypothetical protein FVEG_17452	83.456	0	1406
	FuKu00408	---	---	---	---	---	---	---	---		NCU01879	XP_965510.1	391	hypothetical protein NCU01879	48.438	4.2e-114	340		NECHADRAFT_59547	XP_003041000.1	365	hypothetical protein NECHADRAFT_59547	80.759	0	521		FGSG_02794	XP_011323019.1	368	hypothetical protein FGSG_02794	66.133	1.12e-157	451		FPSE_05598	XP_009256991.1	368	hypothetical protein FPSE_05598	65.867	3.97e-156	446		FVEG_13109	XP_018761246.1	471	hypothetical protein FVEG_13109	74.947	0	731
	FuKu00409	---	---	---	---	---	---	---	---		NCU03728	XP_961504.3	764	hypothetical protein NCU03728	22.994	1.34e-22	101		NECHADRAFT_78289	XP_003041040.1	761	hypothetical protein NECHADRAFT_78289	95.455	0	630		FGSG_02805	XP_011323007.1	285	hypothetical protein FGSG_02805	70.175	3.61e-151	442		FPSE_05586	XP_009256979.1	678	hypothetical protein FPSE_05586	69.805	5.09e-159	477		FVEG_13104	XP_018761234.1	417	hypothetical protein FVEG_13104	69.298	1.24e-153	442
	FuKu00410	YKL213C	DOA1	NP_012709.1	715	Doa1p	34.73	5.82e-100	326		NCU00880	XP_964796.3	809	phospholipase A-2-activating protein	52.055	0	828		NECHADRAFT_67812	XP_003041044.1	770	predicted protein	96.364	0	1538		FGSG_02811	XP_011323001.1	770	hypothetical protein FGSG_02811	82.857	0	1356		FPSE_05580	XP_009256973.1	772	hypothetical protein FPSE_05580	83.636	0	1371		FVEG_13117	XP_018761256.1	728	hypothetical protein FVEG_13117	72.078	5.77e-166	498
	FuKu00411	---	---	---	---	---	---	---	---		---	---	---	---	---	---	---		NECHADRAFT_78301	XP_003041045.1	193	predicted protein	65.116	4.52e-48	155		---	---	---	---	---	---	---		---	---	---	---	---	---	---		FVEG_13123	XP_018761263.1	770	hypothetical protein FVEG_13123	85.844	0	1399
	FuKu00412	---	---	---	---	---	---	---	---		NCU00882	XP_964798.1	321	hypothetical protein NCU00882	32.057	3.42e-29	111		NECHADRAFT_67810	XP_003041043.1	287	hypothetical protein NECHADRAFT_67810	88.177	8.92e-133	377		FGSG_02809	XP_011323003.1	292	hypothetical protein FGSG_02809	52.97	1.16e-70	219		FPSE_05582	XP_009256975.1	293	hypothetical protein FPSE_05582	51.98	1.17e-67	211		---	---	---	---	---	---	---
	FuKu00413	---	---	---	---	---	---	---	---		---	---	---	---	---	---	---		NECHADRAFT_78301	XP_003041045.1	193	predicted protein	67.857	1.11e-20	81.6		---	---	---	---	---	---	---		---	---	---	---	---	---	---		FVEG_13121	XP_018761261.1	287	hypothetical protein FVEG_13121	56.633	1.75e-74	229
	FuKu00414	---	---	---	---	---	---	---	---		---	---	---	---	---	---	---		NECHADRAFT_72635	XP_003041125.1	253	hypothetical protein NECHADRAFT_72635	66.667	8.8e-158	446		FGSG_03305	XP_011322439.1	243	hypothetical protein FGSG_03305	40.29	3.06e-75	234		FPSE_10450	XP_009261842.1	291	hypothetical protein FPSE_10450	51.304	4.42e-116	341		---	---	---	---	---	---	---
	FuKu00415	YER073W	ALD5	NP_010996.2	520	aldehyde dehydrogenase (NAD(P)(+)) ALD5	31.818	9.95e-67	225		NCU09266	XP_964701.2	583	methylmalonate-semialdehyde dehydrogenase	66.197	0	688		NECHADRAFT_51256	XP_003041136.1	521	predicted protein	98.081	0	1063		FGSG_01826	XP_011317668.1	520	methylmalonate-semialdehyde dehydrogenase	85.798	0	925		FPSE_11329	XP_009262721.1	520	hypothetical protein FPSE_11329	85.603	0	924		FVEG_00128	XP_018742139.1	356	hypothetical protein FVEG_00128	41.718	2.06e-81	254
	FuKu00416	---	---	---	---	---	---	---	---		NCU07899	XP_962415.3	571	CAIB/BAIF family protein	34.466	1.04e-31	130		NECHADRAFT_97034	XP_003041129.1	1070	hypothetical protein NECHADRAFT_97034	89.801	0	2034		FGSG_11157	XP_011325191.1	490	hypothetical protein FGSG_11157	65.9	0	670		FPSE_02861	XP_009254255.1	484	hypothetical protein FPSE_02861	64.646	0	657		FVEG_07679	XP_018753809.1	520	methylmalonate-semialdehyde dehydrogenase (acylating)	87.743	0	942
	FuKu00417	---	---	---	---	---	---	---	---		NCU08537	XP_011393958.1	1135	uncharacterized protein NCU08537	29.642	3.39e-60	224		NECHADRAFT_85212	XP_003050265.1	1121	hypothetical protein NECHADRAFT_85212	77.846	0	1734		FGSG_08248	XP_011320554.1	1043	hypothetical protein FGSG_08248	30.451	1.47e-131	429		FPSE_08095	XP_009259488.1	1091	hypothetical protein FPSE_08095	39.197	0	706		FVEG_13824	XP_018762079.1	503	hypothetical protein FVEG_13824	64.435	0	662
	FuKu00418	YNL274C	GOR1	NP_014125.1	350	glyoxylate reductase	33.828	9.13e-44	155		NCU01078	XP_961690.2	442	D-mandelate dehydrogenase	40.723	1.51e-93	289		NECHADRAFT_97907	XP_003041433.1	342	hypothetical protein NECHADRAFT_97907	94.051	0	691		FGSG_10680	XP_011319689.1	346	hypothetical protein FGSG_10680	46.377	4.09e-104	313		FPSE_05706	XP_009257099.1	346	hypothetical protein FPSE_05706	46.023	2.03e-106	319		FVEG_13724	XP_018761964.1	1190	hypothetical protein FVEG_13724	33.794	1.18e-136	447
	FuKu00419	YIL051C	MMF1	NP_012213.3	145	isoleucine biosynthesis protein MMF1	33.913	3.86e-16	70.1		NCU09331	XP_963925.2	162	HMF1	40	5.21e-17	73.6		NECHADRAFT_86163	XP_003041121.1	154	hypothetical protein NECHADRAFT_86163	96.104	1.57e-103	296		FGSG_11457	XP_011325761.1	129	mmf1	42.342	8.8e-20	80.5		FPSE_04593	XP_009255986.1	168	hypothetical protein FPSE_04593	35.577	7.31e-17	73.6		FVEG_12239	XP_018760099.1	355	hypothetical protein FVEG_12239	80.057	0	611
	FuKu00420	---	---	---	---	---	---	---	---		NCU06557	XP_962264.3	844	hypothetical protein NCU06557	35.079	1.04e-112	365		NECHADRAFT_51205	XP_003041124.1	626	hypothetical protein NECHADRAFT_51205, partial	84.026	0	1100		FGSG_11391	XP_011325842.1	768	hypothetical protein FGSG_11391	56.992	0	843		FPSE_11023	XP_009262415.1	774	hypothetical protein FPSE_11023	54.144	0	801		FVEG_11646	XP_018759352.1	134	endoribonuclease L-PSP	34.259	4.47e-16	71.2
	FuKu00421	---	---	---	---	---	---	---	---		NCU06945	XP_958051.1	309	hypothetical protein NCU06945	26.855	1.93e-13	68.6		NECHADRAFT_51182	XP_003041120.1	213	hypothetical protein NECHADRAFT_51182	93.103	2.69e-141	401		FGSG_03287	XP_011322461.1	231	hypothetical protein FGSG_03287	36.638	5.33e-40	141		FPSE_08449	XP_009259842.1	251	hypothetical protein FPSE_08449	26.518	1.04e-27	108		FVEG_12858	XP_018760917.1	696	hypothetical protein FVEG_12858	49.196	0	590
	FuKu00422	YGR260W	TNA1	NP_011776.1	534	Tna1p	26.693	3.31e-64	218		NCU09678	XP_960768.1	499	MFS transporter	32.708	5.96e-91	289		NECHADRAFT_64360	XP_003041119.1	506	predicted protein	95.455	0	1003		FGSG_11219	XP_011325120.1	504	hypothetical protein FGSG_11219	79.96	0	838		FPSE_07599	XP_009258992.1	504	hypothetical protein FPSE_07599	79.96	0	841		FVEG_12561	XP_018760508.1	307	hypothetical protein FVEG_12561	39.677	1.74e-79	247
	FuKu00423	YHR132C	ECM14	NP_012000.1	430	putative metallocarboxypeptidase	31.111	1.85e-46	166		NCU07536	XP_959049.1	423	carboxypeptidase A1	44.552	1.95e-129	383		NECHADRAFT_97043	XP_003041135.1	431	hypothetical protein NECHADRAFT_97043	84.578	0	736		FGSG_03673	XP_011322023.1	427	hypothetical protein FGSG_03673	44.651	4.14e-137	403		FPSE_01860	XP_009253254.1	411	hypothetical protein FPSE_01860	44.366	9.31e-132	389		FVEG_12224	XP_018760081.1	504	hypothetical protein FVEG_12224	81.563	0	852
	FuKu00424	YGR260W	TNA1	NP_011776.1	534	Tna1p	30.577	2.16e-73	243		NCU09678	XP_960768.1	499	MFS transporter	39.831	1.39e-109	337		NECHADRAFT_55883	XP_003039644.1	488	hypothetical protein NECHADRAFT_55883	96.516	0	961		FGSG_01986	XP_011317849.1	517	hypothetical protein FGSG_01986	47.579	6.83e-150	442		FPSE_05745	XP_009257138.1	517	hypothetical protein FPSE_05745	47.789	2.65e-150	443		FVEG_08780	XP_018755379.1	423	hypothetical protein FVEG_08780	48.009	1.07e-147	430
	FuKu00425	YML054C	CYB2	NP_013658.1	591	L-lactate dehydrogenase (cytochrome)	34.677	3.76e-61	207		NCU08272	XP_961900.1	501	cytochrome b2	32.967	9.04e-58	197		NECHADRAFT_97036	XP_003041130.1	383	hypothetical protein NECHADRAFT_97036	98.433	0	778		FGSG_01531	XP_011317341.1	383	hypothetical protein FGSG_01531	67.979	0	566		FPSE_00804	XP_009252199.1	383	hypothetical protein FPSE_00804	67.979	0	566		FVEG_07439	XP_018753487.1	519	hypothetical protein FVEG_07439	44.902	1.53e-148	439
	FuKu00426	YLR138W	NHA1	NP_013239.1	985	Nha1p	30.882	1.9e-49	180		NCU01724	XP_956038.1	653	Na/H antiporter	34.152	2.14e-54	192		NECHADRAFT_51230	XP_003041128.1	556	hypothetical protein NECHADRAFT_51230	82.438	0	796		FGSG_07635	XP_011327422.1	514	hypothetical protein FGSG_07635	59.426	0	576		FPSE_08936	XP_009260329.1	553	hypothetical protein FPSE_08936	63.804	0	602		FVEG_09611	XP_018756561.1	383	hypothetical protein FVEG_09611	67.016	0	559
	FuKu00427	YGR260W	TNA1	NP_011776.1	534	Tna1p	27.677	2.94e-58	202		NCU04374	XP_956147.3	678	MFS transporter	34.744	2.47e-90	291		NECHADRAFT_97041	XP_003041133.1	487	hypothetical protein NECHADRAFT_97041	97.536	0	975		FGSG_13993	XP_011325957.1	483	hypothetical protein FGSG_13993	64.792	0	672		FPSE_00939	XP_009252334.1	570	hypothetical protein FPSE_00939	36.795	1.82e-96	305		FVEG_12082	XP_018759899.1	549	hypothetical protein FVEG_12082	63.75	0	555
	FuKu00428	YAL067C	SEO1	NP_009333.1	593	putative permease SEO1	35.449	5.44e-99	311		NCU07820	XP_962941.1	500	pantothenate transporter	36.82	3.69e-119	361		NECHADRAFT_97037	XP_003041131.1	476	hypothetical protein NECHADRAFT_97037	93.84	0	938		FGSG_11475	XP_011325740.1	492	hypothetical protein FGSG_11475	37.029	1.51e-116	354		FPSE_09350	XP_009260742.1	495	hypothetical protein FPSE_09350	36.743	1.43e-114	349		FVEG_09883	XP_018756941.1	488	hypothetical protein FVEG_09883	85.861	0	872
	FuKu00429	YKL071W	OSI1	NP_012852.1	256	Osi1p	26.471	1.17e-16	75.1		NCU05164	XP_961868.1	239	short chain dehydrogenase/reductase SDR	29.496	1.27e-24	99		NECHADRAFT_94545	XP_003044864.1	267	hypothetical protein NECHADRAFT_94545	40.075	1.17e-57	187		FGSG_03036	XP_011322749.1	271	hypothetical protein FGSG_03036	37.5	3.01e-51	171		FPSE_02193	XP_009253587.1	271	hypothetical protein FPSE_02193	36.765	7.98e-50	167		FVEG_13193	XP_018761339.1	493	hypothetical protein FVEG_13193	35.833	6.29e-116	353
	FuKu00430	---	---	---	---	---	---	---	---		---	---	---	---	---	---	---		NECHADRAFT_86165	XP_003041123.1	711	predicted protein	68.396	2.13e-96	298		---	---	---	---	---	---	---		---	---	---	---	---	---	---		FVEG_10574	XP_018757858.1	271	hypothetical protein FVEG_10574	37.868	4.42e-54	178
	FuKu00431	---	---	---	---	---	---	---	---		---	---	---	---	---	---	---		NECHADRAFT_51204	XP_003041132.1	202	hypothetical protein NECHADRAFT_51204	94.527	6.34e-142	397		FGSG_01825	XP_011317667.1	198	hypothetical protein FGSG_01825	80.711	5.12e-122	347		FPSE_11330	XP_009262722.1	198	hypothetical protein FPSE_11330	79.695	2.04e-120	342		---	---	---	---	---	---	---
	FuKu00432	---	---	---	---	---	---	---	---		---	---	---	---	---	---	---		NECHADRAFT_51141	XP_003041158.1	210	hypothetical protein NECHADRAFT_51141	83.333	1.4e-134	379		FGSG_09055	XP_011328740.1	118	hypothetical protein FGSG_09055	60.169	1.29e-48	157		FPSE_07337	XP_009258730.1	204	hypothetical protein FPSE_07337	57.635	8.67e-86	255		FVEG_16164	XP_018753806.1	198	hypothetical protein FVEG_16164	80.203	2.11e-120	343
	FuKu00433	---	---	---	---	---	---	---	---		---	---	---	---	---	---	---		NECHADRAFT_86159	XP_003041157.1	172	predicted protein	80.606	3.52e-83	246		---	---	---	---	---	---	---		---	---	---	---	---	---	---		FVEG_00266	XP_018742304.1	206	hypothetical protein FVEG_00266	59.024	2.15e-90	267
	FuKu00434	---	---	---	---	---	---	---	---		NCU01066	XP_961678.1	696	l-amino acid oxidase	44.024	6.45e-170	506		NECHADRAFT_97028	XP_003041159.1	680	hypothetical protein NECHADRAFT_97028	94.706	0	1358		FGSG_13802	XP_011319652.1	553	L-amino-acid oxidase precursor	47.523	1.21e-175	515		FPSE_00676	XP_009252071.1	687	hypothetical protein FPSE_00676	44.58	0	557		---	---	---	---	---	---	---
	FuKu00435	YPR006C	ICL2	NP_015331.1	575	methylisocitrate lyase ICL2	38.554	3.2e-09	56.2		NCU00187	XP_956410.1	315	carboxyvinyl-carboxyphosphonate phosphorylmutase	38.636	3.52e-36	134		NECHADRAFT_97040	XP_003041167.1	348	hypothetical protein NECHADRAFT_97040	96.542	0	701		FGSG_11137	XP_011325214.1	302	hypothetical protein FGSG_11137	40.254	2e-46	161		FPSE_07813	XP_009259206.1	290	hypothetical protein FPSE_07813	31.102	9.26e-31	118		FVEG_12615	XP_018760585.1	687	hypothetical protein FVEG_12615	46.536	0	586
	FuKu00436	YDR536W	STL1	NP_010825.3	569	glucose-inactivated glycerol proton symporter STL1	26.036	9.35e-33	129		NCU08114	XP_963873.1	525	hexose transporter	37.449	4.35e-103	322		NECHADRAFT_54362	XP_003041391.1	517	hypothetical protein NECHADRAFT_54362	97.485	0	1038		FGSG_00087	XP_011315684.1	516	hypothetical protein FGSG_00087	40.43	8.04e-117	358		FPSE_08938	XP_009260331.1	540	hypothetical protein FPSE_08938	37.282	2.27e-118	362		FVEG_09882	XP_018756940.1	348	methylisocitrate lyase	91.04	0	669
	FuKu00437	YGR260W	TNA1	NP_011776.1	534	Tna1p	28	2.26e-63	216		NCU04374	XP_956147.3	678	MFS transporter	36.58	2.6e-100	318		NECHADRAFT_51188	XP_003041163.1	476	hypothetical protein NECHADRAFT_51188	96.639	0	952		FGSG_13993	XP_011325957.1	483	hypothetical protein FGSG_13993	38.347	1.05e-126	380		FPSE_00939	XP_009252334.1	570	hypothetical protein FPSE_00939	38.393	7.86e-106	330		FVEG_12240	XP_018760100.1	535	hypothetical protein FVEG_12240	89.159	0	989
	FuKu00438	---	---	---	---	---	---	---	---		NCU03109	XP_964968.1	398	hypothetical protein NCU03109	27.976	2.99e-08	51.6		NECHADRAFT_86178	XP_003041165.1	195	hypothetical protein NECHADRAFT_86178	90.256	3.48e-124	352		FGSG_11290	XP_011325954.1	197	hypothetical protein FGSG_11290	45.213	3.07e-54	174		FPSE_08409	XP_009259802.1	197	hypothetical protein FPSE_08409	44.681	7.79e-54	172		FVEG_09883	XP_018756941.1	488	hypothetical protein FVEG_09883	38.73	6.23e-128	384
	FuKu00439	---	---	---	---	---	---	---	---		NCU03805	XP_961194.1	212	hypothetical protein NCU03805	38.462	5.81e-34	125		NECHADRAFT_51213	XP_003041164.1	349	hypothetical protein NECHADRAFT_51213	85.879	0	618		FGSG_04819	XP_011323269.1	316	hypothetical protein FGSG_04819	47.022	1.71e-93	284		FPSE_04058	XP_009255451.1	316	hypothetical protein FPSE_04058	46.708	1.9e-94	286		FVEG_11837	XP_018759590.1	191	hypothetical protein FVEG_11837	50.267	2.2e-60	190
	FuKu00440	YEL060C	PRB1	NP_010854.1	635	proteinase B	36.342	1.08e-66	224		NCU06949	XP_958219.1	421	subtilisin-like proteinase Mp1	44.056	2.37e-107	325		NECHADRAFT_51284	XP_003041166.1	415	hypothetical protein NECHADRAFT_51284	90.843	0	723		FGSG_03315	XP_011322424.1	411	alkaline proteinase precursor	75.122	0	591		FPSE_10439	XP_009261831.1	411	hypothetical protein FPSE_10439	75.061	0	595		FVEG_11994	XP_018759787.1	316	hypothetical protein FVEG_11994	46.708	3.16e-94	286
	FuKu00441	---	---	---	---	---	---	---	---		NCU01866	XP_965497.2	413	lactonohydrolase	25.824	6.46e-25	104		NECHADRAFT_51180	XP_003041162.1	263	hypothetical protein NECHADRAFT_51180	91.255	7.92e-179	503		FGSG_03816	XP_011321869.1	400	hypothetical protein FGSG_03816	30.278	4.74e-36	137		FPSE_04558	XP_009255951.1	400	hypothetical protein FPSE_04558	30.278	4.33e-36	137		FVEG_08679	XP_018755253.1	414	alkaline proteinase	78.125	0	614
	FuKu00442	YLR098C	CHA4	NP_013199.1	648	Cha4p	23.797	1.64e-16	80.5		NCU08294	XP_962507.3	1090	nitrogen assimilation transcription factor nit-4	24.862	8.98e-33	132		NECHADRAFT_86172	XP_003041161.1	753	hypothetical protein NECHADRAFT_86172	93.097	0	983		FGSG_01795	XP_011317635.1	710	hypothetical protein FGSG_01795	30.056	5.57e-58	205		FPSE_11358	XP_009262750.1	434	hypothetical protein FPSE_11358	35.938	1.17e-38	146		FVEG_03063	XP_018746980.1	328	gluconolactonase	32.915	5.88e-40	147
	FuKu00443	---	---	---	---	---	---	---	---		NCU09282	XP_958501.2	770	hypothetical protein NCU09282	31.39	5.46e-59	213		NECHADRAFT_86169	XP_003041127.1	757	hypothetical protein NECHADRAFT_86169	88.639	0	1427		FGSG_02039	XP_011317912.1	722	hypothetical protein FGSG_02039	32.419	1.46e-58	212		FPSE_05131	XP_009256524.1	744	hypothetical protein FPSE_05131	30.937	6.52e-58	210		FVEG_00362	XP_018742451.1	684	hypothetical protein FVEG_00362	26.64	1.96e-52	190
	FuKu00444	---	---	---	---	---	---	---	---		NCU04297	XP_961087.3	674	hypothetical protein NCU04297	33.383	3.72e-83	277		NECHADRAFT_86170	XP_003041160.1	552	hypothetical protein NECHADRAFT_86170	89.338	0	974		FGSG_11545	XP_011323081.1	662	hypothetical protein FGSG_11545	31.003	5.31e-74	252		FPSE_10275	XP_009261667.1	770	hypothetical protein FPSE_10275	26.056	8.69e-52	190		FVEG_16128	XP_018753558.1	766	hypothetical protein FVEG_16128	31.385	1.11e-58	213
	FuKu00445	---	---	---	---	---	---	---	---		NCU00400	XP_957286.2	1007	hypothetical protein NCU00400	46.375	0	887		NECHADRAFT_101973	XP_003041137.1	959	hypothetical protein NECHADRAFT_101973	84.254	0	1617		FGSG_01827	XP_011317669.1	936	hypothetical protein FGSG_01827	31.161	5.58e-125	404		FPSE_11328	XP_009262720.1	933	hypothetical protein FPSE_11328	32.852	1.94e-120	392		FVEG_16158	XP_018753770.1	686	hypothetical protein FVEG_16158	35.304	2.46e-101	326
	FuKu00446	---	---	---	---	---	---	---	---		NCU07055	XP_960144.2	462	monooxygenase	23.367	3.99e-11	63.2		NECHADRAFT_51179	XP_003041150.1	419	hypothetical protein NECHADRAFT_51179	90.909	0	790		FGSG_13561	XP_011328416.1	409	hypothetical protein FGSG_13561	42.271	4.46e-115	345		FPSE_10226	XP_009261618.1	409	hypothetical protein FPSE_10226	42.686	1.91e-115	346		FVEG_16167	XP_018753815.1	875	hypothetical protein FVEG_16167	52.455	0	872
	FuKu00447	YBR019C	GAL10	NP_009575.1	699	bifunctional UDP-glucose 4-epimerase/aldose 1-epimerase	25.538	7.51e-18	83.6		NCU08516	XP_963166.1	407	aldose 1-epimerase	60.294	1.45e-171	489		NECHADRAFT_97055	XP_003041148.1	386	predicted protein	98.172	0	787		FGSG_01829	XP_011317671.1	400	hypothetical protein FGSG_01829	83.375	0	700		FPSE_11326	XP_009262718.1	400	hypothetical protein FPSE_11326	83.123	0	701		FVEG_06458	XP_018751990.1	411	hypothetical protein FVEG_06458	41.905	1.58e-108	329
	FuKu00448	---	---	---	---	---	---	---	---		---	---	---	---	---	---	---		NECHADRAFT_51151	XP_003041149.1	241	hypothetical protein NECHADRAFT_51151	94.606	2.79e-172	478		FGSG_01830	XP_011317672.1	238	hypothetical protein FGSG_01830	72.124	1.59e-120	346		FPSE_11325	XP_009262717.1	238	hypothetical protein FPSE_11325	72.124	2.36e-120	345		FVEG_07688	XP_018753818.1	398	hypothetical protein FVEG_07688	83	0	699
	FuKu00449	YGR060W	ERG25	NP_011574.3	309	methylsterol monooxygenase	61.373	7.7e-104	305		NCU06402	XP_011394190.1	306	C-4 methylsterol oxidase	75.113	3.01e-126	362		NECHADRAFT_50668	XP_003047874.1	321	hypothetical protein NECHADRAFT_50668	94.421	5.88e-168	469		FGSG_09830	XP_011327854.1	305	C-4 methylsterol oxidase	76.395	8.44e-139	394		FPSE_10346	XP_009261738.1	305	hypothetical protein FPSE_10346	76.395	4.22e-138	393		FVEG_07694	XP_018753825.1	236	hypothetical protein FVEG_07694	75.664	3.17e-127	363
	FuKu00450	YHR007C	ERG11	NP_011871.1	530	sterol 14-demethylase	22.857	1.02e-13	71.6		NCU08062	XP_965193.1	554	cytochrome P450 monooxygenase	52.793	0	607		NECHADRAFT_23522	XP_003047875.1	533	predicted protein, partial	98.874	0	1099		FGSG_02138	XP_011318018.1	549	hypothetical protein FGSG_02138	88.707	0	1028		FPSE_00565	XP_009251960.1	549	hypothetical protein FPSE_00565	88.16	0	1023		FVEG_06448	XP_018751966.1	260	methylsterol monooxygenase	79.399	2.2e-141	400
	FuKu00451	---	---	---	---	---	---	---	---		NCU08882	XP_960613.1	370	NAD binding Rossmann fold oxidoreductase	26.941	2.93e-08	53.5		NECHADRAFT_51276	XP_003041151.1	355	hypothetical protein NECHADRAFT_51276	98.873	0	738		FGSG_08414	XP_011320362.1	353	hypothetical protein FGSG_08414	66.479	1.62e-179	505		FPSE_11937	XP_009263329.1	353	hypothetical protein FPSE_11937	67.324	0	510		FVEG_07621	XP_018753740.1	549	cytochrome P450 oxidoreductase	90.71	0	1051
	FuKu00452	---	---	---	---	---	---	---	---		NCU09647	XP_958713.2	440	hypothetical protein NCU09647	34.05	6.8e-41	148		NECHADRAFT_64367	XP_003041147.1	314	hypothetical protein NECHADRAFT_64367	94.904	0	613		FGSG_01828	XP_011317670.1	312	hypothetical protein FGSG_01828	70.927	2e-164	463		FPSE_11327	XP_009262719.1	312	hypothetical protein FPSE_11327	70.927	7.06e-155	439		FVEG_07756	XP_018753895.1	355	oxidoreductase	93.521	0	705
	FuKu00453	YDR213W	UPC2	NP_010499.1	913	Upc2p	30.435	1.51e-07	51.6		NCU08594	XP_963739.1	517	hypothetical protein NCU08594	29.63	3.14e-20	91.7		NECHADRAFT_86188	XP_003041138.1	294	hypothetical protein NECHADRAFT_86188	90.444	0	543		FGSG_11561	XP_011323065.1	411	hypothetical protein FGSG_11561	26.829	8.77e-33	127		FPSE_07156	XP_009258549.1	416	hypothetical protein FPSE_07156	27.123	5.86e-35	134		FVEG_07687	XP_018753817.1	315	hypothetical protein FVEG_07687	73.502	3.61e-161	456
	FuKu00454	YGR055W	MUP1	NP_011569.1	574	Mup1p	53.876	0	563		NCU04942	XP_959390.1	530	methionine permease	47.665	1.24e-160	470		NECHADRAFT_97010	XP_003047871.1	520	predicted protein	98.462	0	1033		FGSG_02145	XP_011318026.1	525	high-affinity methionine permease	80.952	0	855		FPSE_00572	XP_009251967.1	527	hypothetical protein FPSE_00572	80.645	0	852		FVEG_12536	XP_018760474.1	395	hypothetical protein FVEG_12536	28.288	2.67e-39	146
	FuKu00455	YBR298C	MAL31	NP_009857.1	614	maltose permease	35.029	2.26e-98	312		NCU08858	XP_960988.3	581	MFS alpha-glucoside transporter	37.226	2.32e-113	351		NECHADRAFT_51164	XP_003041152.1	536	hypothetical protein NECHADRAFT_51164	93.843	0	1045		FGSG_04610	XP_011320967.1	540	hypothetical protein FGSG_04610	74.725	0	831		FPSE_07756	XP_009259149.1	540	hypothetical protein FPSE_07756	74.359	0	827		FVEG_07604	XP_018753721.1	522	hypothetical protein FVEG_07604	82.759	0	862
	FuKu00456	---	---	---	---	---	---	---	---		---	---	---	---	---	---	---		NECHADRAFT_86129	XP_003047873.1	262	hypothetical protein NECHADRAFT_86129	93.893	3.15e-177	492		FGSG_02141	XP_011318021.1	242	hypothetical protein FGSG_02141	56.452	2.08e-67	211		FPSE_00567	XP_009251962.1	233	hypothetical protein FPSE_00567	49.194	9.41e-63	199		FVEG_11047	XP_018758452.1	539	MFS transporter, SP family, general alpha glucoside:H+ symporter	77.127	0	837
	FuKu00457	YHR132C	ECM14	NP_012000.1	430	putative metallocarboxypeptidase	31.519	1.48e-54	188		NCU07536	XP_959049.1	423	carboxypeptidase A1	45.116	4.35e-118	354		NECHADRAFT_64352	XP_003047869.1	438	hypothetical protein NECHADRAFT_64352	97.945	0	889		FGSG_02147	XP_011318028.1	425	hypothetical protein FGSG_02147	76.484	0	709		FPSE_00574	XP_009251969.1	438	hypothetical protein FPSE_00574	79.452	0	743		FVEG_16148	XP_018753717.1	223	hypothetical protein FVEG_16148	60.833	3.67e-86	259
	FuKu00458	---	---	---	---	---	---	---	---		NCU08145	XP_959556.3	557	coenzyme A transferase	73.062	0	738		NECHADRAFT_50708	XP_003047870.1	527	predicted protein	98.292	0	1055		FGSG_02146	XP_011318027.1	523	hypothetical protein FGSG_02146	84.934	0	915		FPSE_00573	XP_009251968.1	519	hypothetical protein FPSE_00573	85.769	0	926		FVEG_07607	XP_018753723.1	438	hypothetical protein FVEG_07607	79.224	0	748
	FuKu00459	---	---	---	---	---	---	---	---		NCU10512	XP_001728194.2	524	DUF895 domain membrane protein	72.648	0	687		NECHADRAFT_50995	XP_003047867.1	475	predicted protein	95.579	0	925		FGSG_02151	XP_011318032.1	466	hypothetical protein FGSG_02151	86.17	0	825		FPSE_00578	XP_009251973.1	466	hypothetical protein FPSE_00578	86.17	0	826		FVEG_16149	XP_018753722.1	518	hypothetical protein FVEG_16149	86.907	0	927
	FuKu00460	---	---	---	---	---	---	---	---		NCU16861	XP_011394432.1	256	hypothetical protein NCU16861	23.445	7.04e-08	50.4		NECHADRAFT_87515	XP_003043420.1	330	hypothetical protein NECHADRAFT_87515	27.586	1.54e-15	73.2		FGSG_13988	XP_011325907.1	215	hypothetical protein FGSG_13988	28.125	2.61e-10	56.6		FPSE_12292	XP_009263684.1	238	hypothetical protein FPSE_12292	28.283	2.67e-08	51.6		FVEG_07610	XP_018753728.1	393	hypothetical protein FVEG_07610	86.667	0	689
	FuKu00461	YER145C	FTR1	NP_011072.1	404	high-affinity iron permease FTR1	49.843	5.31e-103	310		NCU03497	XP_955834.1	422	plasma membrane iron permease	49.752	2.69e-132	387		NECHADRAFT_101968	XP_003047872.1	348	predicted protein	97.989	0	687		FGSG_02143	XP_011318023.1	339	plasma membrane iron permease	88.253	0	574		FPSE_00569	XP_009251964.1	335	hypothetical protein FPSE_00569	89.329	0	578		FVEG_17222	XP_018760204.1	160	hypothetical protein FVEG_17222	33.333	9.65e-23	91.3
	FuKu00462	---	---	---	---	---	---	---	---		---	---	---	---	---	---	---		NECHADRAFT_86153	XP_003047882.1	225	hypothetical protein NECHADRAFT_86153	64.435	1.06e-103	303		FGSG_08826	XP_011319888.1	683	hypothetical protein FGSG_08826	38.537	4.55e-41	148		FPSE_11999	XP_009263391.1	231	hypothetical protein FPSE_11999	38.537	1.03e-43	149		FVEG_07602	XP_018753718.1	332	high-affinity iron transporter	89.157	0	587
	FuKu00463	---	---	---	---	---	---	---	---		NCU04547	XP_955987.1	583	hypothetical protein NCU04547	43.284	2.7e-09	57.8		NECHADRAFT_86220	XP_003041190.1	494	predicted protein	48.866	1.31e-104	321		FGSG_06625	XP_011326244.1	303	hypothetical protein FGSG_06625	28.571	3.65e-12	65.5		FPSE_12392	XP_009263784.1	467	hypothetical protein FPSE_12392	32	2.11e-12	67.4		FVEG_05708	XP_018750902.1	236	hypothetical protein FVEG_05708	39.13	1.5e-46	157
	FuKu00464	YML099C	ARG81	NP_013610.1	880	Arg81p	32.402	1.1e-12	69.3		NCU05294	XP_962065.2	995	C6 finger domain-containing protein	36.62	1.3e-08	57.4		NECHADRAFT_51266	XP_003041144.1	717	hypothetical protein NECHADRAFT_51266	89.609	0	1338		FGSG_11262	XP_011325987.1	710	hypothetical protein FGSG_11262	59.097	0	892		FPSE_02409	XP_009253803.1	1679	hypothetical protein FPSE_02409	58.187	0	844		FVEG_06615	XP_018752180.1	427	hypothetical protein FVEG_06615	33.562	9.52e-20	90.1
	FuKu00465	YLR348C	DIC1	NP_013452.1	298	Dic1p	38.516	1.65e-63	204		NCU01514	XP_956963.2	345	mitochondrial dicarboxylate carrier	41.241	6.01e-66	212		NECHADRAFT_50632	XP_003047868.1	179	hypothetical protein NECHADRAFT_50632	95.172	2.69e-94	280		FGSG_02149	XP_011318030.1	231	hypothetical protein FGSG_02149	72.541	5.55e-121	349		FPSE_00576	XP_009251971.1	271	hypothetical protein FPSE_00576	86.415	9.31e-170	475		FVEG_11819	XP_018759566.1	732	hypothetical protein FVEG_11819	65.89	0	956
	FuKu00466	---	---	---	---	---	---	---	---		NCU02196	XP_959590.1	425	taurine catabolism dioxygenase TauD	34.286	4.82e-56	189		NECHADRAFT_25501	XP_003045660.1	395	hypothetical protein NECHADRAFT_25501, partial	33.442	2.63e-55	186		FGSG_00162	XP_011315771.1	422	hypothetical protein FGSG_00162	35.37	1.64e-52	179		FPSE_06902	XP_009258295.1	428	hypothetical protein FPSE_06902	34.405	3.86e-51	176		FVEG_07608	XP_018753725.1	296	hypothetical protein FVEG_07608	85.762	0	518
	FuKu00467	---	---	---	---	---	---	---	---		NCU08438	XP_963408.2	93	hypothetical protein NCU08438	35.556	5.53e-11	56.2		NECHADRAFT_9913	XP_003041146.1	95	hypothetical protein NECHADRAFT_9913, partial	98.947	1.03e-62	192		FGSG_02077	XP_011317952.1	184	hypothetical protein FGSG_02077	43.284	9.89e-13	62.8		FPSE_05167	XP_009256560.1	183	hypothetical protein FPSE_05167	35.971	1.72e-13	65.1		FVEG_15695	XP_018750854.1	407	hypothetical protein FVEG_15695	34.177	7.77e-54	183
	FuKu00468	YJL060W	BNA3	NP_012475.3	444	kynurenine--oxoglutarate transaminase	27.805	1.38e-14	72.8		NCU02543	XP_965674.2	419	aspartate aminotransferase	39.646	3.94e-89	278		NECHADRAFT_83376	XP_003046916.1	390	hypothetical protein NECHADRAFT_83376	52.956	1.22e-147	427		FGSG_01389	XP_011317185.1	398	hypothetical protein FGSG_01389	39.788	4.08e-102	310		FPSE_08566	XP_009259959.1	398	hypothetical protein FPSE_08566	39.788	5.93e-101	308		FVEG_07535	XP_018753616.1	193	hypothetical protein FVEG_07535	46.429	1.06e-15	72
	FuKu00469	YHR029C	YHI9	NP_011894.1	294	Yhi9p	23.457	1.38e-12	65.1		NCU11356	XP_001728132.1	338	phenazine biosynthesis PhzC/PhzF protein	37.101	4.34e-46	160		NECHADRAFT_51224	XP_003041154.1	307	hypothetical protein NECHADRAFT_51224, partial	89.216	0	570		FGSG_10626	XP_011319631.1	313	hypothetical protein FGSG_10626	34.441	4.67e-44	154		FPSE_07569	XP_009258962.1	255	hypothetical protein FPSE_07569	57.48	2.79e-99	295		FVEG_11021	XP_018758421.1	365	hypothetical protein FVEG_11021	53.409	6.1e-150	432
	FuKu00470	YIR036C	IRC24	NP_012302.3	263	sepiapterin reductase family protein IRC24	29.2	5.38e-16	72.8		NCU02097	XP_963989.1	340	short chain dehydrogenase	35.521	5.01e-27	106		NECHADRAFT_97054	XP_003041145.1	243	hypothetical protein NECHADRAFT_97054	94.65	1.62e-170	473		FGSG_11263	XP_011325986.1	242	hypothetical protein FGSG_11263	76.543	7e-135	382		FPSE_09122	XP_009260514.1	251	hypothetical protein FPSE_09122	43.2	1.04e-58	188		FVEG_03287	XP_018747312.1	312	phenazine biosynthesis protein	36.111	1.13e-47	164
	FuKu00471	YEL060C	PRB1	NP_010854.1	635	proteinase B	25.761	2.96e-20	94		NCU06055	XP_959818.1	433	extracellular alkaline protease	29.032	5.91e-14	73.9		NECHADRAFT_86113	XP_003047864.1	369	predicted protein	72.208	1.82e-173	510		FGSG_03331	XP_011322405.1	717	hypothetical protein FGSG_03331	28.752	8.07e-45	172		FPSE_07490	XP_009258883.1	737	hypothetical protein FPSE_07490	28.623	7.84e-45	172		FVEG_11818	XP_018759565.1	242	hypothetical protein FVEG_11818	72.84	5.98e-126	360
	FuKu00472	---	---	---	---	---	---	---	---		---	---	---	---	---	---	---		NECHADRAFT_86154	XP_003047720.1	714	predicted protein	57.042	0	842		---	---	---	---	---	---	---		FPSE_12395	XP_009263787.1	726	hypothetical protein FPSE_12395	27.818	3.04e-26	113		FVEG_00029	XP_018742014.1	851	hypothetical protein FVEG_00029	43.411	1.65e-25	112
	FuKu00473	---	---	---	---	---	---	---	---		NCU05885	XP_959876.2	678	flavin-binding monooxygenase	28.381	5.4e-51	186		NECHADRAFT_51160	XP_003041176.1	530	hypothetical protein NECHADRAFT_51160	91.756	0	1070		FGSG_11261	XP_011325988.1	558	hypothetical protein FGSG_11261	80.108	0	976		FPSE_02408	XP_009253802.1	558	hypothetical protein FPSE_02408	80.287	0	980		FVEG_06611	XP_018752176.1	711	hypothetical protein FVEG_06611	24.719	1.4e-29	124
	FuKu00474	YOL103W	ITR2	NP_014538.2	609	myo-inositol transporter ITR2	38.012	2.55e-119	366		NCU06846	XP_963320.3	537	MFS myo-inositol transporter	37.838	7.31e-114	350		NECHADRAFT_97061	XP_003041192.1	518	hypothetical protein NECHADRAFT_97061	96.402	0	1035		FGSG_08410	XP_011320366.1	531	hypothetical protein FGSG_08410	55.328	0	533		FPSE_11942	XP_009263334.1	531	hypothetical protein FPSE_11942	54.918	0	531		FVEG_11820	XP_018759567.1	558	hypothetical protein FVEG_11820	79.211	0	962
	FuKu00475	---	---	---	---	---	---	---	---		NCU05632	XP_960111.2	709	hypothetical protein NCU05632	31.384	5.5e-94	313		NECHADRAFT_50718	XP_003047700.1	736	hypothetical protein NECHADRAFT_50718	79.797	0	1253		FGSG_09105	XP_011328685.1	691	hypothetical protein FGSG_09105	47.795	2.4e-167	506		FPSE_06774	XP_009258167.1	630	hypothetical protein FPSE_06774	48.509	0	587		FVEG_07757	XP_018753896.1	529	hypothetical protein FVEG_07757	85.472	0	933
	FuKu00476	YJR111C	PXP2	NP_012645.1	283	Pxp2p	26.136	6.15e-08	50.8		NCU08146	XP_959557.1	329	hypothetical protein NCU08146	53	5.15e-95	286		NECHADRAFT_50836	XP_003047702.1	283	predicted protein	96.113	0	561		FGSG_02148	XP_011318029.1	283	hypothetical protein FGSG_02148	83.039	2.89e-179	499		FPSE_00575	XP_009251970.1	283	hypothetical protein FPSE_00575	83.039	2.94e-179	499		FVEG_10745	XP_018758078.1	867	hypothetical protein FVEG_10745	38.402	0	565
	FuKu00477	YNL202W	SPS19	NP_014197.2	292	2,4-dienoyl-CoA reductase (NADPH)	29.434	1.75e-22	92.8		NCU02920	XP_965602.3	272	short-chain dehydrogenase/reductase SDR	39.56	6.4e-64	203		NECHADRAFT_86200	XP_003041175.1	270	predicted protein	99.63	0	551		FGSG_11260	XP_011325989.1	270	hypothetical protein FGSG_11260	83.704	2.06e-170	475		FPSE_02407	XP_009253801.1	270	hypothetical protein FPSE_02407	84.074	2.24e-170	475		FVEG_16150	XP_018753724.1	282	hypothetical protein FVEG_16150	78.472	2e-166	467
	FuKu00478	YIL112W	HOS4	NP_012154.1	1083	Hos4p	35.593	9.79e-09	57		NCU09772	XP_958356.1	792	hypothetical protein NCU09772	48.442	0	609		NECHADRAFT_86213	XP_003041183.1	719	hypothetical protein NECHADRAFT_86213	65.946	0	930		FGSG_10596	XP_011319598.1	731	hypothetical protein FGSG_10596	40.793	3.16e-59	215		FPSE_10641	XP_009262033.1	710	hypothetical protein FPSE_10641	42.261	3.86e-167	507		FVEG_11821	XP_018759568.1	270	hypothetical protein FVEG_11821	86.667	2.56e-176	490
	FuKu00479	YNL168C	FMP41	NP_014231.1	259	Fmp41p	27.755	6.32e-19	85.5		NCU07506	XP_011393182.1	291	fumarylacetoacetate hydrolase	39.744	1.79e-40	149		NECHADRAFT_50720	XP_003047693.1	590	hypothetical protein NECHADRAFT_50720	95.085	0	1146		FGSG_03605	XP_011322097.1	292	hypothetical protein FGSG_03605	40.726	1.52e-45	163		FPSE_05481	XP_009256874.1	292	hypothetical protein FPSE_05481	41.532	1.59e-46	166		FVEG_17085	XP_018759457.1	402	hypothetical protein FVEG_17085	46.212	4.81e-103	329
	FuKu00480	YIL043C	CBR1	NP_012221.2	284	cytochrome-b5 reductase	43.478	1.01e-69	224		NCU08060	XP_965191.1	493	cytochrome b5	40.688	1.92e-112	343		NECHADRAFT_50873	XP_003047706.1	458	hypothetical protein NECHADRAFT_50873	92.14	0	862		FGSG_02137	XP_011318017.1	454	hypothetical protein FGSG_02137	74.558	0	709		FPSE_00564	XP_009251959.1	452	hypothetical protein FPSE_00564	74.336	0	707		FVEG_08844	XP_018755459.1	292	5-carboxymethyl-2-hydroxymuconate isomerase	40.075	4.4e-46	165
	FuKu00481	---	---	---	---	---	---	---	---		---	---	---	---	---	---	---		NECHADRAFT_51190	XP_003041184.1	348	hypothetical protein NECHADRAFT_51190	89.943	0	624		---	---	---	---	---	---	---		---	---	---	---	---	---	---		FVEG_07620	XP_018753739.1	450	cytochrome-b5 reductase	73.171	0	693
	FuKu00482	YDR520C	URC2	NP_010808.3	772	Urc2p	39.623	2.18e-07	52.4		NCU08136	XP_959679.2	864	hypothetical protein NCU08136	57.808	0	730		NECHADRAFT_50660	XP_003047701.1	680	predicted protein	98.358	0	1364		FGSG_02150	XP_011318031.1	475	hypothetical protein FGSG_02150	84.91	0	762		FPSE_00577	XP_009251972.1	733	hypothetical protein FPSE_00577	86.078	0	1315		FVEG_10538	XP_018757812.1	363	hypothetical protein FVEG_10538	26.158	1.42e-31	122
	FuKu00483	YOL137W	BSC6	NP_014504.1	497	Bsc6p	23.944	8.72e-22	95.9		NCU03468	XP_956357.1	531	MFS efflux transporter	27.851	2.65e-52	185		NECHADRAFT_51245	XP_003041194.1	446	hypothetical protein NECHADRAFT_51245	93.819	0	837		FGSG_02158	XP_011318040.1	427	hypothetical protein FGSG_02158	73.684	0	656		FPSE_00583	XP_009251978.1	452	hypothetical protein FPSE_00583	80.752	0	762		FVEG_07609	XP_018753726.1	728	hypothetical protein FVEG_07609	90.15	0	1351
	FuKu00484	YGR055W	MUP1	NP_011569.1	574	Mup1p	38.505	1.02e-122	374		NCU04942	XP_959390.1	530	methionine permease	71.203	0	756		NECHADRAFT_86135	XP_003047708.1	495	hypothetical protein NECHADRAFT_86135	89.831	0	924		FGSG_02136	XP_011318016.1	528	hypothetical protein FGSG_02136	84.544	0	891		FPSE_00563	XP_009251958.1	536	hypothetical protein FPSE_00563	86.304	0	918		FVEG_07633	XP_018753753.1	417	hypothetical protein FVEG_07633	77.655	0	683
	FuKu00485	YBR298C	MAL31	NP_009857.1	614	maltose permease	39.662	9.3e-140	420		NCU08858	XP_960988.3	581	MFS alpha-glucoside transporter	68.984	0	824		NECHADRAFT_51202	XP_003041180.1	559	predicted protein	97.477	0	1130		FGSG_02358	XP_011318268.1	558	hypothetical protein FGSG_02358	78.175	0	924		FPSE_03762	XP_009255157.1	558	hypothetical protein FPSE_03762	79.63	0	921		FVEG_07619	XP_018753738.1	530	hypothetical protein FVEG_07619	89.454	0	946
	FuKu00486	YPR156C	TPO3	NP_015482.1	622	spermine transporter	33.333	5.28e-90	290		NCU05580	XP_960542.1	531	membrane transporter	44	3.83e-144	429		NECHADRAFT_51294	XP_003041168.1	496	hypothetical protein NECHADRAFT_51294	94.96	0	947		FGSG_07529	XP_011327305.1	570	hypothetical protein FGSG_07529	57.171	0	585		FPSE_07500	XP_009258893.1	571	hypothetical protein FPSE_07500	57.57	0	586		FVEG_11408	XP_018758972.1	576	MFS transporter, SP family, general alpha glucoside:H+ symporter	78.532	0	921
	FuKu00487	YJR152W	DAL5	NP_012686.3	543	allantoate permease	32.653	1.48e-79	259		NCU02653	XP_965426.1	529	allantoate permease	32.072	2.26e-85	275		NECHADRAFT_97057	XP_003041181.1	459	hypothetical protein NECHADRAFT_97057	96.197	0	887		FGSG_00219	XP_011315843.1	489	hypothetical protein FGSG_00219	72.811	0	659		FPSE_06965	XP_009258358.1	504	hypothetical protein FPSE_06965	70.221	0	730		FVEG_12777	XP_018760788.1	567	hypothetical protein FVEG_12777	55.039	0	571
	FuKu00488	---	---	---	---	---	---	---	---		---	---	---	---	---	---	---		NECHADRAFT_51142	XP_003041177.1	253	hypothetical protein NECHADRAFT_51142	91.7	1.98e-175	487		FGSG_03218	XP_011322538.1	254	hypothetical protein FGSG_03218	54.545	2.75e-93	278		FPSE_05956	XP_009257349.1	249	hypothetical protein FPSE_05956	54.132	2.56e-92	275		FVEG_00232	XP_018742260.1	508	hypothetical protein FVEG_00232	69.574	0	715
	FuKu00489	---	---	---	---	---	---	---	---		NCU05060	XP_956434.2	468	hypothetical protein NCU05060	35.369	1.16e-76	249		NECHADRAFT_50557	XP_003047697.1	457	hypothetical protein NECHADRAFT_50557	95.291	0	886		FGSG_02155	XP_011318036.1	457	hypothetical protein FGSG_02155	68.928	0	672		FPSE_00580	XP_009251975.1	457	hypothetical protein FPSE_00580	68.053	0	667		FVEG_08471	XP_018754999.1	250	hypothetical protein FVEG_08471	55.336	7.93e-93	277
	FuKu00490	---	---	---	---	---	---	---	---		---	---	---	---	---	---	---		NECHADRAFT_86206	XP_003041178.1	369	hypothetical protein NECHADRAFT_86206	58.723	8.68e-83	254		FGSG_11494	XP_011325718.1	506	hypothetical protein FGSG_11494	32.636	9.61e-27	107		FPSE_08000	XP_009259393.1	506	hypothetical protein FPSE_08000	33.054	3.83e-27	108		FVEG_16152	XP_018753730.1	454	hypothetical protein FVEG_16152	72.026	0	702
	FuKu00491	YDR135C	YCF1	NP_010419.3	1515	ATP-binding cassette glutathione S-conjugate transporter YCF1	27.804	2.1e-149	494		NCU03776	XP_961122.3	1618	ABC multidrug transporter	32.203	0	678		NECHADRAFT_50921	XP_003047705.1	1346	hypothetical protein NECHADRAFT_50921	87.067	0	2445		FGSG_02139	XP_011318019.1	1328	hypothetical protein FGSG_02139	65.202	0	1820		FPSE_00566	XP_009251961.1	1289	hypothetical protein FPSE_00566	69.01	0	1848		FVEG_05677	XP_018750865.1	505	murein transglycosylase	37.5	4.07e-30	117
	FuKu00492	YNL192W	CHS1	NP_014207.2	1131	chitin synthase CHS1	26.19	3.87e-05	44.7		NCU02915	XP_965597.2	729	hypothetical protein NCU02915	31.132	1.88e-20	94.7		NECHADRAFT_86134	XP_003047707.1	581	hypothetical protein NECHADRAFT_86134	59.259	4.2e-139	422		FGSG_04497	XP_011321096.1	636	hypothetical protein FGSG_04497	47.896	8.29e-84	278		FPSE_08265	XP_009259658.1	494	hypothetical protein FPSE_08265	60.377	1.55e-31	127		FVEG_07622	XP_018753741.1	1373	hypothetical protein FVEG_07622	68.746	0	1949
	FuKu00493	---	---	---	---	---	---	---	---		NCU08192	XP_959282.2	97	hydrophobin	59.794	1.2e-36	121		NECHADRAFT_51212	XP_003041182.1	100	hypothetical protein NECHADRAFT_51212	94	3.09e-62	187		FGSG_01831	XP_011317673.1	98	hypothetical protein FGSG_01831	79.592	1.6e-53	164		FPSE_11324	XP_009262716.1	98	hypothetical protein FPSE_11324	77.551	2.03e-52	161		FVEG_00259	XP_018742293.1	700	hypothetical protein FVEG_00259	52.708	5.43e-84	281
	FuKu00494	YIL051C	MMF1	NP_012213.3	145	isoleucine biosynthesis protein MMF1	42.063	1.04e-28	103		NCU10226	XP_959923.2	135	mmf1	63.492	3.15e-57	176		NECHADRAFT_51206	XP_003041195.1	130	hypothetical protein NECHADRAFT_51206	93.077	9.92e-89	257		FGSG_10538	XP_011319532.1	135	hypothetical protein FGSG_10538	51.587	5.68e-38	127		FPSE_03424	XP_009254818.1	135	hypothetical protein FPSE_03424	53.175	1.47e-38	129		FVEG_07695	XP_018753826.1	128	hypothetical protein FVEG_07695	73.469	2.02e-49	155
	FuKu00495	---	---	---	---	---	---	---	---		---	---	---	---	---	---	---		NECHADRAFT_101975	XP_003041179.1	325	hypothetical protein NECHADRAFT_101975	94.462	0	587		FGSG_11379	XP_011325857.1	458	hypothetical protein FGSG_11379	53.419	1.14e-70	228		FPSE_02912	XP_009254306.1	353	hypothetical protein FPSE_02912	52.991	6.58e-72	229		FVEG_11439	XP_018759019.1	131	endoribonuclease L-PSP	74.046	1.36e-72	216
	FuKu00496	YIL130W	ASG1	NP_012136.1	964	Asg1p	29.114	6.01e-10	60.5		NCU08899	XP_958837.2	863	hypothetical protein NCU08899	32.154	1.16e-94	313		NECHADRAFT_22695	XP_003047695.1	516	hypothetical protein NECHADRAFT_22695, partial	79.264	0	835		FGSG_09014	XP_011328788.1	712	hypothetical protein FGSG_09014	48.132	0	578		FPSE_07085	XP_009258478.1	620	hypothetical protein FPSE_07085	48.87	1.52e-172	510		FVEG_01622	XP_018744595.1	331	hypothetical protein FVEG_01622	70.882	1.71e-170	480
	FuKu00497	YMR058W	FET3	NP_013774.1	636	ferroxidase FET3	49.654	0	574		NCU03498	XP_955835.1	693	Lcc3	54.68	0	674		NECHADRAFT_64357	XP_003047704.1	599	predicted protein	96.327	0	1182		FGSG_02142	XP_011318022.1	585	hypothetical protein FGSG_02142	81.538	0	1007		FPSE_00568	XP_009251963.1	586	hypothetical protein FPSE_00568	81.293	0	1009		FVEG_06682	XP_018752280.1	707	hypothetical protein FVEG_06682	48.43	0	594
	FuKu00498	YJL213W	---	NP_012322.1	331	uncharacterized protein YJL213W	23.653	1.11e-12	66.2		NCU06400	XP_962238.2	440	amidohydrolase	27.273	2.03e-14	73.2		NECHADRAFT_50893	XP_003047696.1	502	hypothetical protein NECHADRAFT_50893	89.61	0	710		---	---	---	---	---	---	---		---	---	---	---	---	---	---		FVEG_07601	XP_018753716.1	585	hypothetical protein FVEG_07601	83.888	0	1016
	FuKu00499	---	---	---	---	---	---	---	---		---	---	---	---	---	---	---		NECHADRAFT_86217	XP_003041187.1	620	predicted protein	62.629	1.33e-159	464		---	---	---	---	---	---	---		FPSE_12395	XP_009263787.1	726	hypothetical protein FPSE_12395	27.239	5.08e-15	75.5		FVEG_11797	XP_018759536.1	444	hypothetical protein FVEG_11797	24.638	8.81e-18	84
	FuKu00500	---	---	---	---	---	---	---	---		NCU03248	XP_963763.3	460	hypothetical protein NCU03248	24.083	3e-33	130		NECHADRAFT_31799	XP_003053581.1	673	hypothetical protein NECHADRAFT_31799	22.877	1.77e-24	106		FGSG_00532	XP_011316211.1	663	hypothetical protein FGSG_00532	21.759	1.14e-18	88.2		FPSE_04438	XP_009255831.1	683	hypothetical protein FPSE_04438	23.898	9.57e-26	110		FVEG_04499	XP_018748952.1	691	hypothetical protein FVEG_04499	23.795	6.78e-18	84.7
	FuKu00501	---	---	---	---	---	---	---	---		NCU05178	XP_961841.1	493	hypothetical protein NCU05178	27.986	2.67e-21	94		NECHADRAFT_86215	XP_003041185.1	481	predicted protein	82.114	0	631		---	---	---	---	---	---	---		FPSE_11100	XP_009262492.1	446	hypothetical protein FPSE_11100	34.576	5.05e-56	191		FVEG_06550	XP_018752101.1	610	hypothetical protein FVEG_06550	27.378	5.54e-37	143
	FuKu00502	YLR278C	---	NP_013380.1	1341	uncharacterized protein YLR278C	56.667	7.05e-07	50.1		NCU08857	XP_011394732.1	542	uncharacterized protein NCU08857	27.955	3.27e-44	163		NECHADRAFT_72641	XP_003041193.1	240	hypothetical protein NECHADRAFT_72641	94.949	8.51e-135	393		FGSG_00011	XP_011315592.1	719	hypothetical protein FGSG_00011	30.123	1.16e-40	154		FPSE_11941	XP_009263333.1	627	hypothetical protein FPSE_11941	28.701	1.52e-28	118		FVEG_07755	XP_018753894.1	502	hypothetical protein FVEG_07755	60.317	0	590
	FuKu00503	---	---	---	---	---	---	---	---		---	---	---	---	---	---	---		NECHADRAFT_86198	XP_003041173.1	535	predicted protein	75.61	0	868		---	---	---	---	---	---	---		---	---	---	---	---	---	---		FVEG_13632	XP_018761852.1	416	hypothetical protein FVEG_13632	26.287	9.11e-19	88.2
	FuKu00504	---	---	---	---	---	---	---	---		---	---	---	---	---	---	---		NECHADRAFT_86217	XP_003041187.1	620	predicted protein	72.308	2.44e-96	295		---	---	---	---	---	---	---		---	---	---	---	---	---	---		---	---	---	---	---	---	---
	FuKu00505	---	---	---	---	---	---	---	---		---	---	---	---	---	---	---		NECHADRAFT_86216	XP_003041186.1	274	predicted protein	68.992	1.65e-122	353		---	---	---	---	---	---	---		---	---	---	---	---	---	---		FVEG_07603	XP_018753720.1	288	hypothetical protein FVEG_07603	58.73	1.03e-88	268
	FuKu00506	---	---	---	---	---	---	---	---		---	---	---	---	---	---	---		NECHADRAFT_86218	XP_003041188.1	221	hypothetical protein NECHADRAFT_86218	35.87	1.54e-09	52.8		---	---	---	---	---	---	---		---	---	---	---	---	---	---		FVEG_12948	XP_018761032.1	304	hypothetical protein FVEG_12948	49.169	1.18e-99	298
	FuKu00507	---	---	---	---	---	---	---	---		---	---	---	---	---	---	---		NECHADRAFT_97011	XP_003047703.1	241	hypothetical protein NECHADRAFT_97011	87.451	8.59e-155	434		FGSG_02144	XP_011318024.1	251	hypothetical protein FGSG_02144	58.921	2.38e-80	244		FPSE_00570	XP_009251965.1	266	hypothetical protein FPSE_00570	56.68	1.72e-78	240		FVEG_07630	XP_018753749.1	333	hypothetical protein FVEG_07630	29.897	6.5e-23	97.1
	FuKu00508	---	---	---	---	---	---	---	---		NCU07081	XP_960346.1	371	lipase	30.204	3.61e-24	99.8		NECHADRAFT_50954	XP_003047694.1	302	hypothetical protein NECHADRAFT_50954	88.411	0	558		FGSG_03808	XP_011321878.1	304	hypothetical protein FGSG_03808	55.29	3.26e-111	327		FPSE_04567	XP_009255960.1	304	hypothetical protein FPSE_04567	54.266	1.17e-108	321		---	---	---	---	---	---	---
	FuKu00509	---	---	---	---	---	---	---	---		---	---	---	---	---	---	---		NECHADRAFT_86218	XP_003041188.1	221	hypothetical protein NECHADRAFT_86218	59.276	4.85e-82	251		FGSG_05715	XP_011324293.1	222	hypothetical protein FGSG_05715	30.769	7.09e-11	60.5		FPSE_10703	XP_009262095.1	421	hypothetical protein FPSE_10703	26.266	3.13e-18	84		FVEG_04850	XP_018749510.1	356	hypothetical protein FVEG_04850	25.352	7.45e-05	43.9
	FuKu00510	---	---	---	---	---	---	---	---		---	---	---	---	---	---	---		NECHADRAFT_86221	XP_003041191.1	303	predicted protein	54.268	2.79e-39	143		---	---	---	---	---	---	---		---	---	---	---	---	---	---		---	---	---	---	---	---	---
	FuKu00511	---	---	---	---	---	---	---	---		---	---	---	---	---	---	---		NECHADRAFT_82228	XP_003041506.1	696	hypothetical protein NECHADRAFT_82228	42.067	4.08e-86	281		FGSG_12517	XP_011322701.1	298	LOW QUALITY PROTEIN: hypothetical protein FGSG_12517	35.938	6.86e-05	43.5		FPSE_07881	XP_009259274.1	747	hypothetical protein FPSE_07881	67.742	0	606		FVEG_06982	XP_018752717.1	748	hypothetical protein FVEG_06982	69.099	0	619
	FuKu00512	---	---	---	---	---	---	---	---		NCU16889	XP_011394438.1	556	hypothetical protein NCU16889	28.043	1.24e-31	125		NECHADRAFT_50250	XP_003040099.1	408	hypothetical protein NECHADRAFT_50250	94.363	0	763		FGSG_01942	XP_011317795.1	400	hypothetical protein FGSG_01942	67.322	0	557		FPSE_09162	XP_009260554.1	400	hypothetical protein FPSE_09162	67.322	0	551		FVEG_16069	XP_018753267.1	206	hypothetical protein FVEG_16069	68.447	1.23e-100	301
	FuKu00513	YFL025C	BST1	NP_116628.1	1029	Bst1p	34.022	4.31e-148	472		NCU08021	XP_962691.1	1256	GPI inositol-deacylase	62.799	0	1383		NECHADRAFT_49834	XP_003040108.1	1123	hypothetical protein NECHADRAFT_49834	97.952	0	2269		FGSG_12029	XP_011317781.1	1122	hypothetical protein FGSG_12029	82.063	0	1848		FPSE_09148	XP_009260540.1	1122	hypothetical protein FPSE_09148	81.973	0	1847		FVEG_07321	XP_018753291.1	1123	hypothetical protein FVEG_07321	84.657	0	1939
	FuKu00514	YJL071W	ARG2	NP_012464.1	574	acetyl-CoA:L-glutamate N-acetyltransferase	30.023	7.73e-44	164		NCU07682	XP_011394255.1	692	acetylglutamate synthase, variant	47.738	5.04e-180	531		NECHADRAFT_96787	XP_003040102.1	651	hypothetical protein NECHADRAFT_96787	94.163	0	1258		FGSG_01939	XP_011317792.1	664	hypothetical protein FGSG_01939	72.289	0	971		FPSE_09160	XP_009260552.1	664	hypothetical protein FPSE_09160	72.44	0	977		FVEG_07306	XP_018753270.1	661	hypothetical protein FVEG_07306	75.038	0	1008
	FuKu00515	YNL138W	SRV2	NP_014261.1	526	adenylate cyclase-binding protein	37.546	1.75e-106	330		NCU08008	XP_962678.3	522	adenylyl cyclase-associated protein	52.985	1.63e-177	514		NECHADRAFT_64088	XP_003040111.1	541	hypothetical protein NECHADRAFT_64088	95.564	0	1040		FGSG_01923	XP_011317774.1	529	hypothetical protein FGSG_01923	73.098	0	756		FPSE_09141	XP_009260533.1	529	hypothetical protein FPSE_09141	72.913	0	756		FVEG_07328	XP_018753301.1	539	hypothetical protein FVEG_07328	77.022	0	800
	FuKu00516	---	---	---	---	---	---	---	---		NCU05299	XP_962070.1	273	NADH:ubiquinone oxidoreductase	45.038	1.55e-62	199		NECHADRAFT_72338	XP_003040100.1	236	predicted protein	97.034	2.53e-169	469		FGSG_01941	XP_011317794.1	235	hypothetical protein FGSG_01941	85.106	1.55e-142	401		FPSE_09161	XP_009260553.1	235	hypothetical protein FPSE_09161	85.957	2.91e-143	403		FVEG_07304	XP_018753268.1	235	hypothetical protein FVEG_07304	89.787	1.73e-156	437
	FuKu00517	YIL041W	GVP36	NP_012223.3	326	Gvp36p	32.333	1.54e-40	144		NCU11369	XP_011394346.1	318	BAR domain-containing protein, variant	80.374	0	521		NECHADRAFT_96786	XP_003040101.1	321	predicted protein	99.065	0	649		FGSG_01940	XP_011317793.1	323	hypothetical protein FGSG_01940	90.741	0	598		---	---	---	---	---	---	---		FVEG_07305	XP_018753269.1	325	hypothetical protein FVEG_07305	93.016	0	595
	FuKu00518	---	---	---	---	---	---	---	---		NCU08006	XP_962676.1	727	hypothetical protein NCU08006	37.139	9.21e-99	318		NECHADRAFT_96797	XP_003040109.1	592	hypothetical protein NECHADRAFT_96797	96.959	0	1189		FGSG_01928	XP_011317779.1	590	hypothetical protein FGSG_01928	69.412	0	776		FPSE_09146	XP_009260538.1	590	hypothetical protein FPSE_09146	69.58	0	774		FVEG_07323	XP_018753294.1	591	hypothetical protein FVEG_07323	69.748	0	828
	FuKu00519	YKR002W	PAP1	NP_012927.3	568	polynucleotide adenylyltransferase PAP1	24.818	5.54e-16	80.9		NCU11050	XP_001728545.1	1368	DUF455 domain-containing protein	41.29	0	812		NECHADRAFT_50338	XP_003040113.1	1208	hypothetical protein NECHADRAFT_50338	91.387	0	2139		FGSG_01918	XP_011317769.1	1200	hypothetical protein FGSG_01918	66.437	0	1542		FPSE_09136	XP_009260528.1	1200	hypothetical protein FPSE_09136	66.695	0	1541		FVEG_07333	XP_018753307.1	1207	hypothetical protein FVEG_07333	65.858	0	1577
	FuKu00520	YHR178W	STB5	NP_012048.3	743	Stb5p	24.046	5.68e-08	53.9		NCU08000	XP_962670.2	1053	cutinase transcription factor 1 alpha	75.466	0	1052		NECHADRAFT_72345	XP_003040104.1	909	predicted protein	98.37	0	1513		FGSG_01936	XP_011317788.1	906	cutinase transcription factor 1 alpha	90.934	0	1382		FPSE_09155	XP_009260547.1	987	hypothetical protein FPSE_09155	91.069	0	1381		FVEG_16071	XP_018753276.1	905	cutinase transcription factor 1 alpha	93.089	0	1414
	FuKu00521	YKL165C	MCD4	NP_012756.1	919	mannose-ethanolamine phosphotransferase MCD4	41.632	0	761		NCU07999	XP_962669.1	996	GPI ethanolamine phosphate transferase 1	71.907	0	1469		NECHADRAFT_49995	XP_003040105.1	983	predicted protein	93.286	0	1888		FGSG_01935	XP_011317787.1	981	GPI ethanolamine phosphate transferase 1	80.386	0	1645		FPSE_09154	XP_009260546.1	981	hypothetical protein FPSE_09154	80.386	0	1650		FVEG_16072	XP_018753277.1	981	GPI ethanolamine phosphate transferase 1	80.082	0	1647
	FuKu00522	YEL032W	MCM3	NP_010882.1	971	MCM DNA helicase complex subunit MCM3	48.709	0	752		NCU01171	XP_961537.1	724	DNA replication licensing factor mcm5	35.024	7.61e-104	340		NECHADRAFT_96804	XP_003040112.1	889	predicted protein	98.09	0	1791		FGSG_01920	XP_011317771.1	871	DNA replication licensing factor mcm3	87.458	0	1564		FPSE_09138	XP_009260530.1	871	hypothetical protein FPSE_09138	87.458	0	1567		FVEG_07330	XP_018753304.1	880	minichromosome maintenance protein 3	89.25	0	1588
	FuKu00523	YPR004C	AIM45	NP_015329.1	344	Aim45p	51.572	1.78e-103	310		NCU08004	XP_962674.2	348	electron transfer flavoprotein alpha-subunit	83.75	0	555		NECHADRAFT_50378	XP_003040110.1	332	predicted protein	98.193	0	655		FGSG_01926	XP_011317777.1	347	electron transfer flavoprotein subunit alpha	89.655	0	634		FPSE_09144	XP_009260536.1	347	hypothetical protein FPSE_09144	89.368	0	632		FVEG_07325	XP_018753296.1	347	electron transfer flavoprotein alpha subunit	90.805	0	633
	FuKu00524	YCR086W	CSM1	NP_010009.1	190	Csm1p	27.2	3.6e-05	42.7		NCU07984	XP_962654.2	616	chromosome segregation protein	53.069	4.2e-87	281		NECHADRAFT_50483	XP_003040106.1	474	hypothetical protein NECHADRAFT_50483	92.405	0	829		FGSG_01934	XP_011317786.1	463	hypothetical protein FGSG_01934	61.765	2.46e-177	508		FPSE_09153	XP_009260545.1	467	hypothetical protein FPSE_09153	63.025	0	541		FVEG_07310	XP_018753275.1	627	hypothetical protein FVEG_07310	75.507	0	959
	FuKu00525	---	---	---	---	---	---	---	---		NCU16785	XP_011394389.1	608	hypothetical protein NCU16785	45.008	3.89e-154	461		NECHADRAFT_72342	XP_003040103.1	890	predicted protein	95.103	0	1205		FGSG_12030	XP_011317789.1	627	hypothetical protein FGSG_12030	76.923	0	958		FPSE_09156	XP_009260548.1	627	hypothetical protein FPSE_09156	76.295	0	956		FVEG_07319	XP_018753281.1	475	hypothetical protein FVEG_07319	92.56	0	852
	FuKu00526	YDR105C	TMS1	NP_010390.3	473	Tms1p	48.511	2.6e-141	416		NCU07986	XP_962656.1	481	membrane protein TMS1	76.407	0	687		NECHADRAFT_50473	XP_003040107.1	476	predicted protein	98.69	0	931		FGSG_01931	XP_011317783.1	475	hypothetical protein FGSG_01931	91.048	0	852		FPSE_09150	XP_009260542.1	475	hypothetical protein FPSE_09150	91.048	0	852		FVEG_16070	XP_018753274.1	287	hypothetical protein FVEG_16070	88.502	0	527
	FuKu00527	YLR242C	ARV1	NP_013343.1	321	sterol homeostasis protein ARV1	27.907	5.39e-18	80.1		NCU16784	XP_011394388.1	297	hypothetical protein NCU16784	73.579	1.21e-159	449		NECHADRAFT_72342	XP_003040103.1	890	predicted protein	88.502	6.46e-174	507		FGSG_12031	XP_011317790.1	287	hypothetical protein FGSG_12031	88.153	2.15e-180	502		FPSE_09157	XP_009260549.1	301	hypothetical protein FPSE_09157	88.153	0	503		FVEG_07308	XP_018753272.1	307	hypothetical protein FVEG_07308	71.569	1.7e-165	466
	FuKu00528	---	---	---	---	---	---	---	---		NCU11370	XP_001728088.2	306	6-phosphogluconate dehydrogenase 2	64.918	5.15e-146	416		NECHADRAFT_105483	XP_003039884.1	305	hypothetical protein NECHADRAFT_105483	94.426	0	595		FGSG_01938	XP_011317791.1	330	hypothetical protein FGSG_01938	74.915	1.04e-164	464		FPSE_09159	XP_009260551.1	307	hypothetical protein FPSE_09159	76.144	2.36e-175	491		FVEG_07320	XP_018753283.1	574	hypothetical protein FVEG_07320	76.511	0	857
	FuKu00529	YMR155W	---	NP_013876.1	547	uncharacterized protein YMR155W	28.546	8.89e-49	177		NCU07985	XP_962655.3	561	MFS transporter	58.885	0	615		NECHADRAFT_105487	XP_003039888.1	507	hypothetical protein NECHADRAFT_105487	85.538	0	959		FGSG_01930	XP_011317782.1	539	hypothetical protein FGSG_01930	65.766	0	675		FPSE_09149	XP_009260541.1	588	hypothetical protein FPSE_09149	71.939	0	826		FVEG_07318	XP_018753280.1	462	cystathionine beta-lyase	96.413	0	894
	FuKu00530	YGL184C	STR3	NP_011331.3	465	cystathionine beta-lyase STR3	49.878	5.73e-126	375		NCU07987	XP_962657.1	457	cystathionine beta-lyase	84.065	0	738		NECHADRAFT_85791	XP_003039887.1	446	predicted protein	99.552	0	918		FGSG_01932	XP_011317784.1	446	cystathionine beta-lyase	93.946	0	854		FPSE_09151	XP_009260543.1	446	CBL1	93.946	0	854		FVEG_07317	XP_018753279.1	408	adenosinetriphosphatase	91.971	0	776
	FuKu00531	YGR028W	MSP1	NP_011542.3	362	Msp1p	54.452	2.31e-109	328		NCU07988	XP_962658.1	414	ATPase family AAA domain-containing protein 1	63.682	0	519		NECHADRAFT_50094	XP_003039886.1	394	predicted protein	98.489	0	799		FGSG_01933	XP_011317785.1	409	ATPase family AAA domain-containing protein 1	91.727	0	783		FPSE_09152	XP_009260544.1	409	hypothetical protein FPSE_09152	91.727	0	783		FVEG_07309	XP_018753273.1	74	V-type H+-transporting ATPase subunit H	89.041	1.79e-42	135
	FuKu00532	YCL005W-A	VMA9	NP_958835.1	73	H(+)-transporting V0 sector ATPase subunit e	48.571	6.48e-20	76.3		NCU07681	XP_962323.2	75	vacuolar ATPase subunit E	69.863	1.78e-35	117		NECHADRAFT_50214	XP_003039885.1	71	hypothetical protein NECHADRAFT_50214, partial	98.571	3.36e-45	142		---	---	---	---	---	---	---		FPSE_09158	XP_009260550.1	75	hypothetical protein FPSE_09158	87.671	3.54e-42	134		FVEG_07322	XP_018753292.1	1010	DNA mismatch repair protein PMS2	67.086	0	1358
	FuKu00533	YNL082W	PMS1	NP_014317.4	873	ATP-binding mismatch repair protein	41.555	7.64e-90	307		NCU08020	XP_962690.3	1157	DNA mismatch repair protein	45.643	0	906		NECHADRAFT_50420	XP_003039889.1	1021	hypothetical protein NECHADRAFT_50420	90.323	0	1838		FGSG_01929	XP_011317780.1	1003	hypothetical protein FGSG_01929	66.314	0	1325		FPSE_09147	XP_009260539.1	1006	hypothetical protein FPSE_09147	66.056	0	1340		FVEG_16068	XP_018753266.1	528	hypothetical protein FVEG_16068	82.7	0	899
	FuKu00534	YLR222C	UTP13	NP_013323.1	817	Utp13p	31.707	1.29e-08	55.5		NCU05300	XP_962071.2	685	hypothetical protein NCU05300	50.725	3.07e-135	411		NECHADRAFT_50174	XP_003039883.1	480	hypothetical protein NECHADRAFT_50174, partial	97.292	0	969		FGSG_02237	XP_011318132.1	1030	hypothetical protein FGSG_02237	24.359	1.29e-08	56.6		FPSE_09163	XP_009260555.1	519	hypothetical protein FPSE_09163	79.389	0	860		FVEG_07331	XP_018753305.1	632	exocyst complex protein EXO70	84.069	0	1134
	FuKu00535	YJL085W	EXO70	NP_012450.1	623	GTP-Rho binding exocyst subunit EXO70	23.375	1.46e-43	163		NCU08012	XP_962682.3	640	exocyst complex protein EXO70	70.156	0	958		NECHADRAFT_50386	XP_003039894.1	634	predicted protein	99.211	0	1303		FGSG_01919	XP_011317770.1	632	exocyst complex protein EXO70	84.069	0	1111		FPSE_09137	XP_009260529.1	632	hypothetical protein FPSE_09137	84.227	0	1113		FVEG_07326	XP_018753297.1	671	hypothetical protein FVEG_07326	90.476	0	1217
	FuKu00536	YFR037C	RSC8	NP_116695.3	557	Rsc8p	37.245	3.18e-81	269		NCU08003	XP_962673.1	690	RSC complex subunit	69.02	0	915		NECHADRAFT_122871	XP_003039891.1	671	SWI/SNF complex protein	97.466	0	1363		FGSG_01925	XP_011317776.1	671	hypothetical protein FGSG_01925	89.732	0	1207		FPSE_09143	XP_009260535.1	671	hypothetical protein FPSE_09143	89.583	0	1204		FVEG_07329	XP_018753303.1	478	hypothetical protein FVEG_07329	77.474	0	745
	FuKu00537	YCR019W	MAK32	NP_009946.1	363	Mak32p	40.654	3.01e-39	145		NCU08007	XP_011394288.1	477	PfkB family carbohydrate kinase, variant	58.635	0	524		NECHADRAFT_50267	XP_003039893.1	379	hypothetical protein NECHADRAFT_50267, partial	96.834	0	758		FGSG_01921	XP_011317772.1	480	hypothetical protein FGSG_01921	77.778	0	741		FPSE_09139	XP_009260531.1	480	hypothetical protein FPSE_09139	80.132	0	731		FVEG_07327	XP_018753298.1	638	carnitine O-acetyltransferase	89.011	0	1165
	FuKu00538	YML042W	CAT2	NP_013670.1	670	carnitine O-acetyltransferase CAT2	40.034	1.37e-144	437		NCU08002	XP_962672.2	643	carnitine acetyl transferase	80.757	0	1053		NECHADRAFT_101864	XP_003039892.1	621	predicted protein	97.865	0	1256		FGSG_01924	XP_011317775.1	574	hypothetical protein FGSG_01924	84.262	0	1029		FPSE_09142	XP_009260534.1	658	hypothetical protein FPSE_09142	85.714	0	1155		FVEG_07324	XP_018753295.1	477	ferredoxin-NADP+ reductase	84.244	0	853
	FuKu00539	YDR376W	ARH1	NP_010664.3	493	NADPH-adrenodoxin reductase	34.381	2.67e-81	263		NCU08005	XP_962675.2	528	NADPH-adrenodoxin reductase Arh1	60.583	0	617		NECHADRAFT_96798	XP_003039890.1	522	predicted protein	97.126	0	1045		FGSG_01927	XP_011317778.1	522	hypothetical protein FGSG_01927	78.695	0	870		FPSE_09145	XP_009260537.1	450	hypothetical protein FPSE_09145	82.628	0	797		FVEG_07295	XP_018753250.1	783	hsp88-like protein	85.171	0	1274
	FuKu00540	YPL106C	SSE1	NP_015219.1	693	adenyl-nucleotide exchange factor SSE1	49.901	4.07e-175	522		NCU05269	XP_011394151.1	707	heat shock protein 88, variant	76.353	0	822		NECHADRAFT_72327	XP_003040092.1	732	predicted protein	89.427	0	1326		FGSG_01950	XP_011317805.1	704	heat shock protein Hsp88	92.169	0	971		FPSE_09172	XP_009260564.1	778	hypothetical protein FPSE_09172	83.333	0	1259		FVEG_07291	XP_018753245.1	416	hypothetical protein FVEG_07291	75.887	0	644
	FuKu00541	YFL027C	GYP8	NP_444296.1	497	GTPase-activating protein GYP8	25.321	6.55e-21	93.2		NCU05272	XP_961909.1	412	TBC domain-containing protein	58.53	8.34e-131	386		NECHADRAFT_96773	XP_003040091.1	431	hypothetical protein NECHADRAFT_96773	90.222	0	775		FGSG_01953	XP_011317808.1	420	hypothetical protein FGSG_01953	74.232	0	636		FPSE_09175	XP_009260567.1	412	hypothetical protein FPSE_09175	74.94	0	639		FVEG_07280	XP_018753229.1	1862	chitin synthase	89.426	0	3482
	FuKu00542	YBR023C	CHS3	NP_009579.1	1165	chitin synthase CHS3	44	1.47e-136	457		NCU04352	XP_956333.2	1874	chitin synthase C	73.737	0	2852		NECHADRAFT_49923	XP_003040084.1	1859	glycosyltransferase family 2	98.763	0	3842		FGSG_01964	XP_011317821.1	1864	hypothetical protein FGSG_01964	88.358	0	3445		FPSE_09193	XP_009260585.1	1862	hypothetical protein FPSE_09193	88.507	0	3443		FVEG_07288	XP_018753240.1	531	hypothetical protein FVEG_07288	67.375	0	712
	FuKu00543	YJL025W	RRN7	NP_012509.1	514	Rrn7p	25.292	1.28e-13	71.2		NCU16890	XP_011394439.1	576	hypothetical protein NCU16890	32.409	4.02e-90	290		NECHADRAFT_85764	XP_003040089.1	224	hypothetical protein NECHADRAFT_85764	93.868	2.07e-147	426		---	---	---	---	---	---	---		FPSE_09178	XP_009260570.1	653	hypothetical protein FPSE_09178	69.714	0	763		FVEG_07299	XP_018753258.1	470	Ca2+:H+ antiporter	75.824	0	719
	FuKu00544	YDL128W	VCX1	NP_010155.1	411	Vcx1p	32.133	6.85e-52	181		NCU06366	XP_011394182.1	504	Ca2+/H+ antiporter, variant	61.111	3.46e-176	507		NECHADRAFT_96780	XP_003040095.1	488	hypothetical protein NECHADRAFT_96780	97.18	0	929		FGSG_01946	XP_011317801.1	475	hypothetical protein FGSG_01946	76.092	0	684		FPSE_09168	XP_009260560.1	475	hypothetical protein FPSE_09168	76.376	0	691		FVEG_07297	XP_018753253.1	1122	hypothetical protein FVEG_07297	89.422	0	1956
	FuKu00545	YHR077C	NMD2	NP_011944.2	1089	Nmd2p	30.361	1.5e-112	378		NCU05267	XP_961757.2	1140	nonsense-mediated mRNA decay factor	75.383	0	1652		NECHADRAFT_50282	XP_003040094.1	1125	predicted protein	95.822	0	2071		FGSG_01948	XP_011317803.1	1142	hypothetical protein FGSG_01948	87.707	0	1981		FPSE_09170	XP_009260562.1	1118	hypothetical protein FPSE_09170	90.116	0	2013		FVEG_07303	XP_018753262.1	659	hypothetical protein FVEG_07303	61.435	0	803
	FuKu00546	---	---	---	---	---	---	---	---		NCU06390	XP_962228.2	662	hypothetical protein NCU06390	69.955	2.87e-106	338		NECHADRAFT_72336	XP_003040098.1	657	hypothetical protein NECHADRAFT_72336	94.216	0	1199		FGSG_01943	XP_011317797.1	662	hypothetical protein FGSG_01943	61.686	0	768		FPSE_09164	XP_009260556.1	662	hypothetical protein FPSE_09164	61.357	0	773		FVEG_07289	XP_018753242.1	164	eukaryotic translation initiation factor 5A	85.443	9.36e-99	285
	FuKu00547	YEL034W	HYP2	NP_010880.3	157	translation elongation factor eIF-5A	75.159	1.23e-79	235		NCU05274	XP_961911.2	163	initiation factor 5a	66.667	6.63e-70	211		NECHADRAFT_72323	XP_003040090.1	161	predicted protein	99.379	6.42e-117	330		FGSG_01955	XP_011317810.1	164	eukaryotic translation initiation factor 5A	85.443	3.85e-99	285		FPSE_09177	XP_009260569.1	164	hypothetical protein FPSE_09177	85.443	3.92e-99	285		FVEG_07300	XP_018753259.1	1139	DEAD/DEAH box helicase	84.848	0	1991
	FuKu00548	YDR291W	HRQ1	NP_010577.3	1077	ATP-dependent 3\\'-5\\' DNA helicase	43.715	0	883		NCU06365	XP_962399.1	1175	DEAD/DEAH box helicase	70.682	0	1680		NECHADRAFT_50162	XP_003040096.1	1665	predicted protein	97.064	0	2376		FGSG_12034	XP_011317800.1	1175	hypothetical protein FGSG_12034	83.219	0	2004		FPSE_09167	XP_009260559.1	1175	hypothetical protein FPSE_09167	83.348	0	2009		FVEG_07301	XP_018753260.1	465	DEAD/DEAH box helicase	78.481	0	703
	FuKu00549	YIL063C	YRB2	NP_012201.1	327	Yrb2p	32.479	1.11e-09	57.8		NCU16888	XP_011394437.1	508	hypothetical protein NCU16888	44.422	4.92e-95	299		NECHADRAFT_50162	XP_003040096.1	1665	predicted protein	91.232	0	823		FGSG_12033	XP_011317799.1	466	hypothetical protein FGSG_12033	77.637	0	672		FPSE_09166	XP_009260558.1	466	hypothetical protein FPSE_09166	77.637	0	675		FVEG_07285	XP_018753237.1	282	hypothetical protein FVEG_07285	92.933	0	513
	FuKu00550	YGL161C	YIP5	NP_011354.3	310	Yip5p	29.032	9.01e-17	76.6		NCU05276	XP_961913.1	314	Yip1 domain family	76.573	2.76e-151	429		NECHADRAFT_50260	XP_003040087.1	281	predicted protein	98.582	0	555		FGSG_01957	XP_011317813.1	279	hypothetical protein FGSG_01957	93.141	4.82e-179	498		FPSE_09179	XP_009260571.1	279	hypothetical protein FPSE_09179	93.502	6.99e-180	500		FVEG_07282	XP_018753232.1	481	hypothetical protein FVEG_07282	82.522	0	731
	FuKu00551	YIL042C	PKP1	NP_012222.1	394	protein kinase PKP1	28.967	3.85e-46	165		NCU16821	XP_011394408.1	494	mitochondrial pyruvate dehydrogenase kinase	62.264	0	547		NECHADRAFT_50108	XP_003040085.1	481	hypothetical protein NECHADRAFT_50108	94.606	0	900		FGSG_01963	XP_011317819.1	422	hypothetical protein FGSG_01963	85.273	0	696		FPSE_09191	XP_009260583.1	475	hypothetical protein FPSE_09191	79.579	0	721		FVEG_07283	XP_018753233.1	71	hypothetical protein FVEG_07283	76.056	9.74e-36	117
	FuKu00552	YHR138C	---	NP_012006.1	114	uncharacterized protein YHR138C	42.254	4.03e-10	50.4		NCU16822	XP_011394409.1	115	hypothetical protein NCU16822	60.563	4.45e-25	91.3		NECHADRAFT_102865	XP_003040086.1	71	predicted protein	98.592	3.31e-47	146		FGSG_01960	XP_011317816.1	71	hypothetical protein FGSG_01960	83.099	9.76e-41	130		FPSE_09182	XP_009260574.1	71	hypothetical protein FPSE_09182	71.831	3.3e-34	113		FVEG_07298	XP_018753257.1	907	nitrate reductase	75.645	0	1415
	FuKu00553	YML087C	AIM33	NP_013623.1	312	cytochrome-b5 reductase	31.225	1.74e-33	131		NCU05298	XP_962069.1	984	nitrate reductase	61.873	0	1134		NECHADRAFT_105480	XP_003039882.1	897	hypothetical protein NECHADRAFT_105480	96.878	0	1818		FGSG_01947	XP_011317802.1	772	nitrate reductase	74.641	0	1214		FPSE_09169	XP_009260561.1	892	hypothetical protein FPSE_09169	73.497	0	1390		FVEG_07281	XP_018753231.1	1780	chitin synthase	84.744	0	3153
	FuKu00554	YBR023C	CHS3	NP_009579.1	1165	chitin synthase CHS3	44.91	1.34e-135	454		NCU04350	XP_956331.3	1819	chitin synthase 6	67.047	0	2448		NECHADRAFT_123231	XP_003039876.1	1773	hypothetical protein NECHADRAFT_123231	95.982	0	3580		FGSG_12039	XP_011317820.1	1558	chitin synthase 6	81.986	0	2638		FPSE_09192	XP_009260584.1	1781	hypothetical protein FPSE_09192	83.259	0	3084		FVEG_07290	XP_018753243.1	662	hypothetical protein FVEG_07290	86.767	0	1181
	FuKu00555	YDR484W	VPS52	NP_010772.1	641	Vps52p	28.736	5.8e-58	206		NCU05273	XP_961910.2	668	Vps52/Sac2 family protein	64.978	0	860		NECHADRAFT_85766	XP_003039879.1	665	predicted protein	98.195	0	1346		FGSG_01954	XP_011317809.1	663	hypothetical protein FGSG_01954	84.535	0	1133		FPSE_09176	XP_009260568.1	662	hypothetical protein FPSE_09176	84.812	0	1140		FVEG_07274	XP_018753218.1	399	lupus La protein	74.453	2.52e-173	494
	FuKu00556	YDL051W	LHP1	NP_010232.1	275	Lhp1p	32.515	2.1e-19	85.5		NCU08295	XP_962508.1	376	RNA-binding La domain-containing protein	56.727	2.01e-98	301		NECHADRAFT_72306	XP_003039874.1	410	hypothetical protein NECHADRAFT_72306	93.917	0	628		FGSG_01968	XP_011317828.1	444	hypothetical protein FGSG_01968	75.921	4.77e-180	512		FPSE_09200	XP_009260592.1	444	hypothetical protein FPSE_09200	75.676	2.9e-179	510		FVEG_16064	XP_018753236.1	192	hypothetical protein FVEG_16064	59.184	1.22e-73	223
	FuKu00557	YOR286W	RDL2	NP_014929.3	149	thiosulfate sulfurtransferase RDL2	42.188	9.85e-29	105		NCU05279	XP_961916.2	221	hypothetical protein NCU05279	63.866	2.49e-50	164		NECHADRAFT_50308	XP_003039878.1	111	hypothetical protein NECHADRAFT_50308, partial	89.189	5.18e-63	193		FGSG_01958	XP_011317814.1	184	hypothetical protein FGSG_01958	67.38	1.29e-80	240		FPSE_09180	XP_009260572.1	184	hypothetical protein FPSE_09180	66.31	4.02e-81	242		FVEG_07284	XP_018753235.1	536	C-22 sterol desaturase	88.06	0	1010
	FuKu00558	YMR015C	ERG5	NP_013728.1	538	C-22 sterol desaturase	52.778	0	574		NCU05278	XP_961915.1	533	cytochrome P450 61	77.674	0	885		NECHADRAFT_72313	XP_003039877.1	535	predicted protein	97.757	0	1102		FGSG_01959	XP_011317815.1	536	cytochrome P450 61	88.246	0	1013		FPSE_09181	XP_009260573.1	536	hypothetical protein FPSE_09181	88.433	0	1014		FVEG_07279	XP_018753227.1	1131	hypothetical protein FVEG_07279	81.625	0	1878
	FuKu00559	YKL014C	URB1	NP_012911.3	1764	Urb1p	23.206	5.18e-40	159		NCU16779	XP_011394387.1	1186	hypothetical protein NCU16779	45.432	0	999		NECHADRAFT_50208	XP_003039875.1	1078	hypothetical protein NECHADRAFT_50208	91.512	0	2114		FGSG_12041	XP_011317823.1	788	hypothetical protein FGSG_12041	82.759	0	1330		FPSE_09194	XP_009260586.1	1131	hypothetical protein FPSE_09194	81.377	0	1880		FVEG_16066	XP_018753248.1	1368	hypothetical protein FVEG_16066	61.635	0	832
	FuKu00560	---	---	---	---	---	---	---	---		NCU05271	XP_011394153.1	1316	uncharacterized protein NCU05271	38.618	1.72e-98	342		NECHADRAFT_49862	XP_003039880.1	1347	hypothetical protein NECHADRAFT_49862	88.05	0	1160		FGSG_12036	XP_011317807.1	407	hypothetical protein FGSG_12036	54.066	1.1e-158	480		FPSE_09174	XP_009260566.1	1333	hypothetical protein FPSE_09174	64.465	0	858		FVEG_07294	XP_018753249.1	1055	translation initiation factor 5B	82.634	0	1441
	FuKu00561	YAL035W	FUN12	NP_009365.1	1002	translation initiation factor eIF5B	52.908	0	810		NCU05270	XP_961727.1	1102	mitochondrial translation initiation factor IF-2	79.601	0	1253		NECHADRAFT_64056	XP_003039881.1	1053	hypothetical protein NECHADRAFT_64056	96.54	0	1508		FGSG_12035	XP_011317806.1	1549	hypothetical protein FGSG_12035	82.617	0	1456		FPSE_09173	XP_009260565.1	1048	hypothetical protein FPSE_09173	81.931	0	1433		FVEG_07263	XP_018753203.1	386	hypothetical protein FVEG_07263	87.824	0	710
	FuKu00562	---	---	---	---	---	---	---	---		NCU07081	XP_960346.1	371	lipase	35.211	4.4e-57	192		NECHADRAFT_49962	XP_003039869.1	386	predicted protein	97.668	0	773		FGSG_01975	XP_011317837.1	386	hypothetical protein FGSG_01975	86.234	0	698		FPSE_09209	XP_009260601.1	386	hypothetical protein FPSE_09209	86.494	0	702		FVEG_04245	XP_018748633.1	938	hypothetical protein FVEG_04245	82.272	0	1516
	FuKu00563	YIL130W	ASG1	NP_012136.1	964	Asg1p	47.619	4.44e-10	61.6		NCU06971	XP_962611.1	944	transcriptional activator xlnR	63.967	0	1131		NECHADRAFT_96746	XP_003040068.1	882	hypothetical protein NECHADRAFT_96746	91.542	0	1660		FGSG_12714	XP_011323842.1	490	transcriptional activator xlnR	78.776	0	754		FPSE_07164	XP_009258557.1	934	XlnR	80.786	0	1483		FVEG_04246	XP_018748636.1	896	hypothetical protein FVEG_04246	83.185	0	1518
	FuKu00564	YOR337W	TEA1	NP_014982.3	759	Tea1p	26.042	2.88e-19	90.9		NCU08294	XP_962507.3	1090	nitrogen assimilation transcription factor nit-4	75	0	1065		NECHADRAFT_85733	XP_003040069.1	881	hypothetical protein NECHADRAFT_85733	97.162	0	1801		FGSG_02799	XP_011323014.1	777	hypothetical protein FGSG_02799	32.579	1.01e-66	238		FPSE_07163	XP_009258556.1	896	hypothetical protein FPSE_07163	82.924	0	1523		FVEG_07271	XP_018753214.1	532	hypothetical protein FVEG_07271	67.864	0	615
	FuKu00565	YLR247C	IRC20	NP_013348.1	1556	E3 ubiquitin-protein ligase IRC20	34.921	2.97e-07	51.2		NCU05314	XP_961927.1	574	hypothetical protein NCU05314	45.812	2.54e-85	278		NECHADRAFT_85748	XP_003040078.1	557	hypothetical protein NECHADRAFT_85748	87.454	0	758		FGSG_12046	XP_011317833.1	207	hypothetical protein FGSG_12046	70.192	1.66e-32	123		FPSE_09205	XP_009260597.1	581	hypothetical protein FPSE_09205	56.766	0	572		FVEG_04244	XP_018748630.1	1148	hypothetical protein FVEG_04244	31.925	9.4e-20	91.3
	FuKu00566	---	---	---	---	---	---	---	---		---	---	---	---	---	---	---		NECHADRAFT_85731	XP_003040067.1	408	hypothetical protein NECHADRAFT_85731	67.805	2.89e-175	499		FGSG_05325	XP_011323840.1	1050	hypothetical protein FGSG_05325	33.077	2.76e-33	132		FPSE_07165	XP_009258558.1	1069	hypothetical protein FPSE_07165	36.098	1.96e-32	130		---	---	---	---	---	---	---
	FuKu00567	---	---	---	---	---	---	---	---		---	---	---	---	---	---	---		NECHADRAFT_50395	XP_003039868.1	363	hypothetical protein NECHADRAFT_50395	92.5	0	690		---	---	---	---	---	---	---		---	---	---	---	---	---	---		FVEG_16056	XP_018753198.1	117	hypothetical protein FVEG_16056	68.75	8.25e-33	120
	FuKu00568	YPL231W	FAS2	NP_015093.1	1887	trifunctional fatty acid synthase subunit FAS2	62.758	0	2401		NCU07308	XP_011394238.1	1864	fatty acid synthase alpha subunit reductase, variant	80.064	0	3073		NECHADRAFT_72277	XP_003040066.1	1860	predicted protein	98.119	0	3787		FGSG_05321	XP_011323836.1	1856	fatty acid synthase subunit alpha reductase	93.007	0	3538		FPSE_07169	XP_009258562.1	1856	hypothetical protein FPSE_07169	93.115	0	3566		FVEG_04241	XP_018748624.1	1855	fatty acid synthase subunit alpha	93.868	0	3580
	FuKu00569	YHR042W	NCP1	NP_011908.1	691	NADPH--hemoprotein reductase	26.308	1.03e-35	143		NCU05185	XP_961848.1	1108	bifunctional P-450:NADPH-P450 reductase	58.349	0	1310		NECHADRAFT_85746	XP_003040076.1	1069	predicted protein	96.726	0	2160		FGSG_01972	XP_011317834.1	1069	hypothetical protein FGSG_01972	79.365	0	1786		FPSE_09206	XP_009260598.1	1069	hypothetical protein FPSE_09206	79.272	0	1781		FVEG_07269	XP_018753210.1	1066	bifunctional P-450:NADPH-P450 reductase	80.075	0	1818
	FuKu00570	---	---	---	---	---	---	---	---		NCU08300	XP_011394301.1	91	uncharacterized protein NCU08300	57.831	1.35e-30	105		NECHADRAFT_102864	XP_003040079.1	89	hypothetical protein NECHADRAFT_102864	95.506	2.06e-58	176		FGSG_12044	XP_011317831.1	90	hypothetical protein FGSG_12044	88.506	1.63e-51	159		FPSE_09203	XP_009260595.1	124	hypothetical protein FPSE_09203	88.506	5.29e-52	161		FVEG_16062	XP_018753215.1	89	hypothetical protein FVEG_16062	88.636	5.86e-51	157
	FuKu00571	YPL084W	BRO1	NP_015241.1	844	Bro1p	25.995	9.47e-61	221		NCU08001	XP_962671.1	1012	vacuolar protein-sorting protein bro-1	67.57	0	1318		NECHADRAFT_105467	XP_003040072.1	990	predicted protein	97.475	0	2013		FGSG_05329	XP_011323847.1	995	vacuolar protein-sorting protein BRO1	81.019	0	1568		FPSE_07159	XP_009258552.1	994	hypothetical protein FPSE_07159	84.4	0	1654		FVEG_04250	XP_018748641.1	994	vacuolar protein-sorting protein BRO1	86.9	0	1718
	FuKu00572	YML054C	CYB2	NP_013658.1	591	L-lactate dehydrogenase (cytochrome)	54.601	0	536		NCU08272	XP_961900.1	501	cytochrome b2	77.254	0	813		NECHADRAFT_50269	XP_003040071.1	493	predicted protein	98.986	0	1016		FGSG_05328	XP_011323846.1	502	cytochrome b2	87.169	0	920		FPSE_07160	XP_009258553.1	502	hypothetical protein FPSE_07160	86.762	0	916		FVEG_04249	XP_018748640.1	502	L-lactate dehydrogenase (cytochrome)	87.984	0	928
	FuKu00573	YMR217W	GUA1	NP_013944.1	525	GMP synthase (glutamine-hydrolyzing)	61.321	0	642		NCU02325	XP_959751.3	543	GMP synthase	64.641	0	734		NECHADRAFT_64031	XP_003040075.1	542	hypothetical protein NECHADRAFT_64031	95.941	0	1065		FGSG_10358	XP_011319327.1	533	GMP synthase	64.299	0	715		FPSE_01210	XP_009252605.1	545	hypothetical protein FPSE_01210	65.981	0	748		FVEG_01922	XP_018744988.1	544	GMP synthase	65.625	0	754
	FuKu00574	YDL024C	DIA3	NP_010260.1	468	putative acid phosphatase DIA3	24.658	2.89e-31	124		NCU06351	XP_962385.3	596	phytase	39.007	1.02e-118	365		NECHADRAFT_50185	XP_003040082.1	805	hypothetical protein NECHADRAFT_50185	94.393	0	1045		FGSG_12042	XP_011317825.1	523	3-phytase A precursor	72.275	0	794		FPSE_09196	XP_009260588.1	523	hypothetical protein FPSE_09196	72.467	0	796		FVEG_07277	XP_018753221.1	521	hypothetical protein FVEG_07277	70.467	0	803
	FuKu00575	---	---	---	---	---	---	---	---		NCU07684	XP_962326.1	641	hypothetical protein NCU07684	29.191	3.15e-57	203		NECHADRAFT_105463	XP_003040065.1	543	hypothetical protein NECHADRAFT_105463	77.84	0	894		FGSG_05319	XP_011323834.1	640	hypothetical protein FGSG_05319	37.605	1.38e-134	409		FPSE_07171	XP_009258564.1	672	hypothetical protein FPSE_07171	37.585	2.25e-134	409		FVEG_04239	XP_018748621.1	657	hypothetical protein FVEG_04239	39.552	1.72e-133	407
	FuKu00576	---	---	---	---	---	---	---	---		NCU06334	XP_011394168.1	678	hypothetical protein NCU06334	30.672	3.45e-37	144		NECHADRAFT_50080	XP_003040083.1	557	hypothetical protein NECHADRAFT_50080	94.705	0	845		FGSG_01965	XP_011317824.1	535	hypothetical protein FGSG_01965	66.803	1.5e-179	518		FPSE_09195	XP_009260587.1	561	hypothetical protein FPSE_09195	67.773	0	570		FVEG_07278	XP_018753222.1	554	hypothetical protein FVEG_07278	64.44	0	552
	FuKu00577	YNL137C	NAM9	NP_014262.3	486	mitochondrial 37S ribosomal protein NAM9	40.741	1.91e-39	148		NCU08296	XP_962509.2	453	mito ribosomal protein S4	78.378	9.43e-33	129		NECHADRAFT_72284	XP_003040070.1	511	hypothetical protein NECHADRAFT_72284	97.456	0	1030		FGSG_05327	XP_011323845.1	482	NAM9 protein	67.437	0	671		FPSE_07161	XP_009258554.1	511	hypothetical protein FPSE_07161	70.849	0	747		FVEG_04247	XP_018748637.1	528	hypothetical protein FVEG_04247	71.215	0	765
	FuKu00578	YDR287W	INM2	NP_010573.3	292	inositol monophosphate 1-phosphatase INM2	47.94	1.24e-80	248		NCU06348	XP_962382.1	305	myo-inositol-1-monophosphatase	61.184	9.18e-134	384		NECHADRAFT_72308	XP_003040081.1	297	predicted protein	98.653	0	601		FGSG_01967	XP_011317827.1	297	inositol monophosphatase 2	86.195	0	526		FPSE_09199	XP_009260591.1	297	hypothetical protein FPSE_09199	86.869	0	528		FVEG_07275	XP_018753219.1	350	myo-inositol-1(or 4)-monophosphatase	86.532	0	524
	FuKu00579	---	---	---	---	---	---	---	---		NCU06349	XP_962383.1	255	hypothetical protein NCU06349	44.015	1.04e-45	154		NECHADRAFT_50185	XP_003040082.1	805	hypothetical protein NECHADRAFT_50185	88.889	2.62e-131	392		FGSG_12043	XP_011317826.1	227	hypothetical protein FGSG_12043	79.915	1.74e-122	350		FPSE_09197	XP_009260589.1	227	hypothetical protein FPSE_09197	79.915	1.5e-122	350		FVEG_07276	XP_018753220.1	223	hypothetical protein FVEG_07276	83.55	6.94e-122	349
	FuKu00580	---	---	---	---	---	---	---	---		---	---	---	---	---	---	---		NECHADRAFT_123230	XP_003040077.1	146	expressed protein	95.041	7.95e-20	82		---	---	---	---	---	---	---		---	---	---	---	---	---	---		---	---	---	---	---	---	---
	FuKu00581	YMR078C	CTF18	NP_013795.1	741	Ctf18p	25.834	7.36e-50	187		NCU07313	XP_962471.3	997	chromosome transmission fidelity protein 18	60.732	0	1042		NECHADRAFT_85735	XP_003039867.1	927	hypothetical protein NECHADRAFT_85735	88.935	0	1639		FGSG_05326	XP_011323844.1	929	hypothetical protein FGSG_05326	75.783	0	1405		FPSE_07162	XP_009258555.1	936	hypothetical protein FPSE_07162	75.887	0	1395		FVEG_04248	XP_018748639.1	963	chromosome transmission fidelity protein 18	77.663	0	1456
	FuKu00582	YKL182W	FAS1	NP_012739.1	2051	tetrafunctional fatty acid synthase subunit FAS1	56.156	0	2365		NCU07307	XP_011394236.1	2092	fatty acid synthase beta subunit dehydratase, variant	78.108	0	3464		NECHADRAFT_64009	XP_003039864.1	2105	predicted protein	98.622	0	4298		FGSG_05322	XP_011323837.1	2104	fatty acid synthase subunit beta dehydratase	93.254	0	4096		FPSE_07168	XP_009258561.1	2104	hypothetical protein FPSE_07168	93.302	0	4100		FVEG_04242	XP_018748628.1	2104	fatty acid synthase subunit beta, fungi type	93.919	0	4122
	FuKu00583	YMR024W	MRPL3	NP_013737.1	390	mitochondrial 54S ribosomal protein YmL3	32.698	2.94e-48	169		NCU08299	XP_962512.1	439	mitochondrial 54S ribosomal protein YmL3	51.773	9.64e-142	413		NECHADRAFT_50384	XP_003039873.1	383	mitochondrial 54S ribosomal protein YmL3	89.764	0	688		FGSG_01970	XP_011317830.1	383	hypothetical protein FGSG_01970	80	0	596		FPSE_09202	XP_009260594.1	383	hypothetical protein FPSE_09202	79.718	0	595		FVEG_07272	XP_018753216.1	383	hypothetical protein FVEG_07272	76.901	0	568
	FuKu00584	---	---	---	---	---	---	---	---		NCU07947	XP_962080.2	275	glycolipid transfer protein HET-C2	56.585	9.62e-82	247		NECHADRAFT_64023	XP_003040074.1	206	predicted protein	92.233	2.03e-141	396		FGSG_01974	XP_011317836.1	206	hypothetical protein FGSG_01974	77.67	5.23e-121	344		FPSE_09208	XP_009260600.1	206	hypothetical protein FPSE_09208	77.184	2.02e-120	343		FVEG_07264	XP_018753204.1	205	hypothetical protein FVEG_07264	77.451	1.78e-119	341
	FuKu00585	YNR055C	HOL1	NP_014453.3	586	Hol1p	26.497	6.19e-50	181		NCU07960	XP_962093.2	591	MFS transporter	25.577	1.31e-40	154		NECHADRAFT_105471	XP_003039871.1	529	hypothetical protein NECHADRAFT_105471	85.607	0	934		FGSG_07610	XP_011327395.1	527	hypothetical protein FGSG_07610	51.357	0	540		FPSE_08065	XP_009259458.1	527	hypothetical protein FPSE_08065	51.55	0	545		FVEG_15476	XP_018748847.1	973	hypothetical protein FVEG_15476	58.271	0	611
	FuKu00586	YLL018C	DPS1	NP_013083.1	557	aspartate--tRNA ligase DPS1	45.133	1.67e-124	388		NCU07082	XP_960347.1	915	aspartyl-tRNA synthetase	52.099	0	807		NECHADRAFT_96752	XP_003040073.1	812	hypothetical protein NECHADRAFT_96752	97.445	0	1656		FGSG_01976	XP_011317838.1	1033	hypothetical protein FGSG_01976	87.304	0	1535		FPSE_09210	XP_009260602.1	965	hypothetical protein FPSE_09210	86.82	0	1528		FVEG_07262	XP_018753200.1	878	aspartyl-tRNA synthetase	88.843	0	1359
	FuKu00587	YDR242W	AMD2	NP_010528.3	549	putative amidase	33.04	1.83e-54	193		NCU08803	XP_961990.2	417	general amidase GmdA	39.948	1.05e-73	243		NECHADRAFT_50163	XP_003039872.1	550	hypothetical protein NECHADRAFT_50163	90.036	0	1002		FGSG_07612	XP_011327397.1	556	hypothetical protein FGSG_07612	52.381	0	564		FPSE_08067	XP_009259460.1	556	hypothetical protein FPSE_08067	52.381	0	565		FVEG_12677	XP_018760652.1	561	hypothetical protein FVEG_12677	53.65	0	582
	FuKu00588	YER112W	LSM4	NP_011037.3	187	U6 snRNA complex subunit LSM4	43.956	6.26e-20	80.5		NCU07683	XP_962325.1	130	small nuclear ribonucleoprotein	85.882	1.17e-50	159		NECHADRAFT_85726	XP_003039863.1	125	hypothetical protein NECHADRAFT_85726	100	3.38e-85	247		FGSG_05320	XP_011323835.1	124	hypothetical protein FGSG_05320	94.175	2.49e-55	171		FPSE_07170	XP_009258563.1	139	hypothetical protein FPSE_07170	93.204	7.1e-55	170		FVEG_04240	XP_018748622.1	123	hypothetical protein FVEG_04240	95.146	1.23e-56	175
	FuKu00589	YMR213W	CEF1	NP_013940.1	590	Cef1p	34.211	2.93e-08	52.4		NCU01312	XP_961398.1	324	myb-like DNA-binding protein myb-1	47.17	3.04e-23	96.3		NECHADRAFT_50578	XP_003047537.1	274	hypothetical protein NECHADRAFT_50578	45.745	1.54e-56	185		FGSG_01915	XP_011317764.1	299	hypothetical protein FGSG_01915	40.613	3.09e-43	150		FPSE_09133	XP_009260525.1	297	hypothetical protein FPSE_09133	40.69	3.41e-45	155		FVEG_07339	XP_018753317.1	281	myb-like DNA-binding protein FlbD	42.909	1.73e-46	159
	FuKu00590	---	---	---	---	---	---	---	---		NCU07003	XP_962643.1	486	hypothetical protein NCU07003	37.251	1.6e-77	249		NECHADRAFT_101828	XP_003040058.1	390	hypothetical protein NECHADRAFT_101828	92.784	0	696		FGSG_05307	XP_011323819.1	386	hypothetical protein FGSG_05307	77.238	0	568		FPSE_07185	XP_009258578.1	386	hypothetical protein FPSE_07185	76.726	0	563		FVEG_04226	XP_018748605.1	389	hypothetical protein FVEG_04226	78.734	0	556
	FuKu00591	YBR008C	FLR1	NP_009562.1	548	Flr1p	36.398	6.47e-104	327		NCU09580	XP_959691.3	643	MSF membrane transporter	30	9.01e-75	253		NECHADRAFT_49951	XP_003040064.1	563	predicted protein	89.689	0	1093		FGSG_05318	XP_011323833.1	616	hypothetical protein FGSG_05318	83.279	0	1056		FPSE_07172	XP_009258565.1	615	hypothetical protein FPSE_07172	83.089	0	1061		FVEG_04238	XP_018748620.1	619	hypothetical protein FVEG_04238	84.168	0	1066
	FuKu00592	YOR176W	HEM15	NP_014819.3	393	ferrochelatase HEM15	59.654	1.02e-148	430		NCU08291	XP_962504.1	421	ferrochelatase	79.426	0	669		NECHADRAFT_63998	XP_003040063.1	419	predicted protein	98.329	0	858		FGSG_05316	XP_011323830.1	419	ferrochelatase	90.191	0	785		FPSE_07174	XP_009258567.1	419	hypothetical protein FPSE_07174	90.191	0	785		FVEG_04234	XP_018748617.1	419	ferrochelatase	92.584	0	805
	FuKu00593	YJR040W	GEF1	NP_012574.1	779	Gef1p	38.184	5.39e-147	454		NCU06624	XP_011394201.1	910	CLC voltage-gated chloride channel protein	67.644	0	1148		NECHADRAFT_63979	XP_003040055.1	824	predicted protein	97.129	0	1660		FGSG_05303	XP_011323815.1	815	hypothetical protein FGSG_05303	87.665	0	1422		FPSE_07189	XP_009258582.1	827	hypothetical protein FPSE_07189	89.102	0	1451		FVEG_04222	XP_018748594.1	832	chloride channel, other eukaryote	88.995	0	1452
	FuKu00594	YMR262W	---	NP_013989.2	313	putative endodeoxyribonuclease	29.042	4.45e-31	118		NCU05309	XP_961922.1	442	Cut9 interacting protein Scn1	46.997	1.62e-112	336		NECHADRAFT_96733	XP_003040060.1	364	hypothetical protein NECHADRAFT_96733	91.718	0	609		FGSG_05311	XP_011323825.1	474	hypothetical protein FGSG_05311	66.667	3.19e-159	457		FPSE_07179	XP_009258572.1	408	hypothetical protein FPSE_07179	68.966	8.07e-163	463		FVEG_04230	XP_018748612.1	407	hypothetical protein FVEG_04230	66.859	9.5e-164	466
	FuKu00595	YBR097W	VPS15	NP_009655.2	1454	ubiquitin-binding serine/threonine protein kinase VPS15	31.87	8.82e-151	499		NCU06626	XP_962368.3	1563	phosphoinositide 3-kinase regulatory subunit 4	55.472	0	1764		NECHADRAFT_85712	XP_003040057.1	1522	predicted protein	98.029	0	3105		FGSG_05306	XP_011323818.1	1525	hypothetical protein FGSG_05306	85.733	0	2726		FPSE_07186	XP_009258579.1	1519	hypothetical protein FPSE_07186	85.602	0	2707		FVEG_04225	XP_018748602.1	1525	VPS15 protein kinase	85.602	0	2688
	FuKu00596	YGR017W	---	NP_011531.1	297	uncharacterized protein YGR017W	22.293	2.1e-11	60.8		NCU05306	XP_962077.2	405	hypothetical protein NCU05306	48.173	1.21e-80	250		NECHADRAFT_49987	XP_003040059.1	256	hypothetical protein NECHADRAFT_49987	93.077	5.19e-177	491		FGSG_05308	XP_011323820.1	256	hypothetical protein FGSG_05308	71.538	1.73e-139	395		FPSE_07182	XP_009258575.1	256	hypothetical protein FPSE_07182	73.846	9.31e-144	406		FVEG_04227	XP_018748608.1	318	hypothetical protein FVEG_04227	73.077	1.26e-140	401
	FuKu00597	YHR026W	VMA16	NP_011891.1	213	H(+)-transporting V0 sector ATPase subunit c\\'\\'	67.614	5.58e-66	202		NCU09747	XP_964449.1	200	vacuolar ATPase proteolipid subunit	88.889	9.95e-109	312		NECHADRAFT_72245	XP_003040054.1	201	predicted protein	99.448	5.52e-122	346		FGSG_05300	XP_011323812.1	201	vacuolar ATP synthase subunit c\\'\\'	90.055	8.62e-110	315		FPSE_07192	XP_009258585.1	201	hypothetical protein FPSE_07192	90.055	8.77e-110	315		FVEG_04219	XP_018748591.1	201	V-type H+-transporting ATPase 21kDa proteolipid subunit	92.265	7.5e-112	320
	FuKu00598	YMR117C	SPC24	NP_013835.1	213	kinetochore-associated Ndc80 complex subunit SPC24	29.787	5.89e-06	43.9		NCU05312	XP_961925.2	163	hypothetical protein NCU05312	65.6	6.49e-41	139		NECHADRAFT_72259	XP_003040061.1	201	predicted protein	100	1.76e-143	403		---	---	---	---	---	---	---		FPSE_07177	XP_009258570.1	201	hypothetical protein FPSE_07177	92.04	8.83e-123	350		FVEG_15433	XP_018748614.1	201	kinetochore protein SPC24	94.03	6.13e-125	356
	FuKu00599	YLR314C	CDC3	NP_013418.2	520	septin CDC3	50.835	1.14e-146	435		NCU08297	XP_011394297.1	458	cell division control protein 3	91.469	0	806		NECHADRAFT_72266	XP_003040062.1	434	predicted protein	99.538	0	896		FGSG_05315	XP_011323829.1	562	cell division control protein 3	81.739	0	929		FPSE_07175	XP_009258568.1	641	hypothetical protein FPSE_07175	80.479	0	924		FVEG_04233	XP_018748616.1	434	peanut-like protein 1 (cell division control like protein 1)	97.46	0	877
	FuKu00600	---	---	---	---	---	---	---	---		NCU07003	XP_962643.1	486	hypothetical protein NCU07003	38.353	7.43e-80	256		NECHADRAFT_101828	XP_003040058.1	390	hypothetical protein NECHADRAFT_101828	96.649	0	766		FGSG_05307	XP_011323819.1	386	hypothetical protein FGSG_05307	81.33	0	606		FPSE_07185	XP_009258578.1	386	hypothetical protein FPSE_07185	80.563	0	602		FVEG_04226	XP_018748605.1	389	hypothetical protein FVEG_04226	82.741	0	593
	FuKu00601	YPL213W	LEA1	NP_015111.1	238	U2 snRNP complex subunit LEA1	31.633	1.25e-15	71.6		NCU06622	XP_962364.1	252	U2 small nuclear ribonucleoprotein A\\'	73.413	6.51e-121	347		NECHADRAFT_63983	XP_003040056.1	243	predicted protein	99.588	4.07e-177	490		FGSG_05305	XP_011323817.1	243	U2 small nuclear ribonucleoprotein A\\'	94.65	4.24e-168	467		FPSE_07187	XP_009258580.1	243	hypothetical protein FPSE_07187	94.65	4.31e-168	467		FVEG_04224	XP_018748600.1	243	U2 small nuclear ribonucleoprotein A\\'	94.239	1.33e-166	464
	FuKu00602	---	---	---	---	---	---	---	---		NCU07003	XP_962643.1	486	hypothetical protein NCU07003	47.17	1.58e-48	168		NECHADRAFT_101828	XP_003040058.1	390	hypothetical protein NECHADRAFT_101828	89.823	1.03e-126	368		FGSG_05307	XP_011323819.1	386	hypothetical protein FGSG_05307	75.893	1.89e-104	311		FPSE_07185	XP_009258578.1	386	hypothetical protein FPSE_07185	75.893	5.66e-105	312		FVEG_04226	XP_018748605.1	389	hypothetical protein FVEG_04226	76.991	4.68e-98	295
	FuKu00603	---	---	---	---	---	---	---	---		NCU05311	XP_961924.1	330	hypothetical protein NCU05311	36.634	1.75e-32	122		NECHADRAFT_72258	XP_003039860.1	253	hypothetical protein NECHADRAFT_72258	97.638	2.29e-179	496		FGSG_05312	XP_011323826.1	256	hypothetical protein FGSG_05312	80.859	1.13e-135	385		FPSE_07178	XP_009258571.1	256	hypothetical protein FPSE_07178	80.469	9.12e-139	394		FVEG_15432	XP_018748613.1	254	hypothetical protein FVEG_15432	80.859	1.89e-123	355
	FuKu00604	YLR131C	ACE2	NP_013232.1	770	DNA-binding transcription factor ACE2	29.213	2.81e-08	55.1		NCU04628	XP_957885.3	974	hypothetical protein NCU04628	42.857	4.33e-38	150		NECHADRAFT_41232	XP_003051218.1	746	hypothetical protein NECHADRAFT_41232	44.304	4.6e-175	521		FGSG_13711	XP_011319102.1	351	hypothetical protein FGSG_13711	41.107	1.51e-58	202		FPSE_02656	XP_009254050.1	759	hypothetical protein FPSE_02656	34.776	1.89e-104	337		FVEG_02886	XP_018746709.1	799	hypothetical protein FVEG_02886	37.5	2.52e-125	394
	FuKu00605	YJL206C	---	NP_012329.1	758	uncharacterized protein YJL206C	23.562	3.67e-13	70.5		NCU05308	XP_962079.3	833	Zn(II)2Cys6 transcription factor	75.614	0	899		NECHADRAFT_49895	XP_003039858.1	659	predicted protein	98.331	0	1334		FGSG_05309	XP_011323823.1	643	hypothetical protein FGSG_05309	86.576	0	1127		FPSE_07181	XP_009258574.1	662	hypothetical protein FPSE_07181	90.937	0	1174		FVEG_04228	XP_018748609.1	663	hypothetical protein FVEG_04228	92.296	0	1217
	FuKu00606	YMR284W	YKU70	NP_014011.1	602	ATP-dependent DNA helicase YKU70	25.326	5.57e-26	113		NCU08290	XP_962503.3	645	Ku70/Ku80 family protein	61.477	0	822		NECHADRAFT_85723	XP_003039862.1	1793	hypothetical protein NECHADRAFT_85723	91.634	0	3079		FGSG_12711	XP_011323831.1	644	hypothetical protein FGSG_12711	87.762	0	1133		FPSE_07173	XP_009258566.1	1808	hypothetical protein FPSE_07173	67.171	0	2224		FVEG_15434	XP_018748619.1	1124	ATP-dependent DNA helicase 2 subunit 1	60.696	0	1129
	FuKu00607	YIL065C	FIS1	NP_012199.3	155	Fis1p	40.351	3.1e-37	127		NCU05313	XP_011394156.1	153	mitochondria fission 1 protein	70.455	5.6e-83	244		NECHADRAFT_101831	XP_003039861.1	153	predicted protein	86.364	1.1e-102	295		FGSG_05314	XP_011323828.1	153	mitochondria fission 1 protein	81.818	3.22e-88	258		FPSE_07176	XP_009258569.1	153	hypothetical protein FPSE_07176	81.25	8.18e-88	257		FVEG_04232	XP_018748615.1	121	mitochondria fission 1 protein	81.25	3.6e-66	201
	FuKu00608	---	---	---	---	---	---	---	---		---	---	---	---	---	---	---		NECHADRAFT_85713	XP_003039857.1	466	predicted protein	63.736	0	570		---	---	---	---	---	---	---		---	---	---	---	---	---	---		---	---	---	---	---	---	---
	FuKu00609	---	---	---	---	---	---	---	---		NCU04576	XP_958675.2	802	hypothetical protein NCU04576	29.05	3.92e-36	138		NECHADRAFT_93516	XP_003051125.1	618	hypothetical protein NECHADRAFT_93516	59.942	3.97e-144	424		FGSG_10047	XP_011318975.1	541	hypothetical protein FGSG_10047	54.545	1.18e-74	241		FPSE_00510	XP_009251905.1	598	hypothetical protein FPSE_00510	53.145	1.56e-106	326		FVEG_02771	XP_018746521.1	615	hypothetical protein FVEG_02771	53.936	7.34e-117	353
	FuKu00610	---	---	---	---	---	---	---	---		---	---	---	---	---	---	---		NECHADRAFT_49822	XP_003040043.1	138	hypothetical protein NECHADRAFT_49822	95.652	3.31e-93	268		FGSG_10396	XP_011319366.1	137	hypothetical protein FGSG_10396	61.594	5.61e-55	171		FPSE_07409	XP_009258802.1	137	hypothetical protein FPSE_07409	61.594	7.01e-55	171		FVEG_03125	XP_018747086.1	137	hypothetical protein FVEG_03125	65.468	2.11e-58	180
	FuKu00611	YFL039C	ACT1	NP_116614.1	375	actin	54.839	8.03e-151	433		NCU04247	XP_961238.1	380	centractin	91.316	0	722		NECHADRAFT_106418	XP_003040049.1	380	Actin-related protein, ARP1 class	100	0	776		FGSG_10385	XP_011319355.1	380	alpha-centractin	98.158	0	765		FPSE_07397	XP_009258790.1	380	hypothetical protein FPSE_07397	98.158	0	765		FVEG_03116	XP_018747064.1	380	actin-like protein	97.632	0	764
	FuKu00612	YEL063C	CAN1	NP_010851.1	590	arginine permease CAN1	34.953	5.26e-106	331		NCU05168	XP_961872.3	503	arginine transporter	40.04	8.67e-112	344		NECHADRAFT_50082	XP_003040044.1	527	predicted protein	96.205	0	1023		FGSG_10394	XP_011319364.1	530	hypothetical protein FGSG_10394	87.814	0	909		FPSE_07407	XP_009258800.1	531	hypothetical protein FPSE_07407	88.008	0	909		FVEG_03123	XP_018747084.1	528	AAT family amino acid transporter	88.694	0	927
	FuKu00613	YML059C	NTE1	NP_013652.1	1679	lysophospholipase	44.259	0	758		NCU08276	XP_961904.3	1515	hypothetical protein NCU08276	68.428	0	2013		NECHADRAFT_63972	XP_003040052.1	1486	predicted protein	97.512	0	3000		FGSG_05297	XP_011323809.1	1519	hypothetical protein FGSG_05297	85.444	0	2585		FPSE_07196	XP_009258589.1	1519	hypothetical protein FPSE_07196	85.556	0	2595		FVEG_04216	XP_018748585.1	1331	NTE family protein	86.105	0	2223
	FuKu00614	YEL069C	HXT13	NP_010845.1	564	hexose transporter HXT13	30.037	9.53e-68	229		NCU00988	XP_963898.1	537	MFS quinate transporter	40.535	1.85e-124	378		NECHADRAFT_85688	XP_003040048.1	255	hypothetical protein NECHADRAFT_85688	78.694	3.28e-154	444		FGSG_04636	XP_011320936.1	535	hypothetical protein FGSG_04636	37.526	5.78e-107	332		FPSE_10077	XP_009261469.1	552	hypothetical protein FPSE_10077	34.082	4.24e-107	333		FVEG_12344	XP_018760232.1	534	hypothetical protein FVEG_12344	35.714	1.52e-107	335
	FuKu00615	---	---	---	---	---	---	---	---		NCU08957	XP_960681.1	1401	hypothetical protein NCU08957	38.791	4.45e-57	214		NECHADRAFT_85686	XP_003040046.1	1079	hypothetical protein NECHADRAFT_85686	89.021	0	1091		FGSG_10389	XP_011319359.1	1061	hypothetical protein FGSG_10389	64.343	0	793		FPSE_07401	XP_009258794.1	1057	hypothetical protein FPSE_07401	64.664	0	796		FVEG_03120	XP_018747069.1	1085	hypothetical protein FVEG_03120	65.622	0	831
	FuKu00616	YER013W	PRP22	NP_010929.3	1145	DEAH-box ATP-dependent RNA helicase PRP22	50.227	0	703		NCU08928	XP_960795.1	917	ATP-dependent RNA helicase DHX8	70.322	0	1233		NECHADRAFT_63963	XP_003040045.1	1006	predicted protein	99.105	0	2059		FGSG_10391	XP_011319361.1	1011	hypothetical protein FGSG_10391	92.765	0	1850		FPSE_07404	XP_009258797.1	1011	hypothetical protein FPSE_07404	93.36	0	1894		FVEG_03122	XP_018747082.1	876	hypothetical protein FVEG_03122	86.801	0	1541
	FuKu00617	YML067C	ERV41	NP_013644.1	352	Erv41p	29.129	1.23e-45	160		NCU04293	XP_961083.1	379	COPII-coated vesicle protein	70.321	0	540		NECHADRAFT_63966	XP_003040047.1	376	predicted protein	97.34	0	759		FGSG_10388	XP_011319358.1	376	hypothetical protein FGSG_10388	84.309	0	669		FPSE_07400	XP_009258793.1	376	hypothetical protein FPSE_07400	84.309	0	669		FVEG_03119	XP_018747068.1	376	hypothetical protein FVEG_03119	84.574	0	674
	FuKu00618	YAL033W	POP5	NP_009369.1	173	RNA-binding protein POP5	33.333	1.13e-19	80.9		NCU16771	XP_011394380.1	187	Rpp14 family protein	57.377	2.48e-66	203		NECHADRAFT_96720	XP_003040053.1	165	hypothetical protein NECHADRAFT_96720	89.143	3.64e-113	322		---	---	---	---	---	---	---		FPSE_07194	XP_009258587.1	177	hypothetical protein FPSE_07194	78.652	8.02e-100	288		FVEG_15430	XP_018748589.1	177	hypothetical protein FVEG_15430	75.706	5.22e-91	266
	FuKu00619	---	---	---	---	---	---	---	---		NCU04249	XP_961240.1	154	hypothetical protein NCU04249	46.729	1.14e-22	88.2		NECHADRAFT_101819	XP_003039844.1	138	hypothetical protein NECHADRAFT_101819	89.209	1.75e-70	211		FGSG_10386	XP_011319356.1	138	hypothetical protein FGSG_10386	68.794	7.11e-50	158		FPSE_07398	XP_009258791.1	138	hypothetical protein FPSE_07398	68.794	7.23e-50	158		FVEG_03117	XP_018747065.1	139	hypothetical protein FVEG_03117	68.31	1.21e-52	166
	FuKu00620	---	---	---	---	---	---	---	---		NCU07238	XP_955898.1	606	hypothetical protein NCU07238	56.977	5.48e-91	293		NECHADRAFT_72241	XP_003039847.1	547	hypothetical protein NECHADRAFT_72241	97.08	0	1073		FGSG_10382	XP_011319351.1	553	hypothetical protein FGSG_10382	76.649	0	696		FPSE_01187	XP_009252582.1	553	hypothetical protein FPSE_01187	76.649	0	687		FVEG_03113	XP_018747053.1	552	hypothetical protein FVEG_03113	81.932	0	805
	FuKu00621	---	---	---	---	---	---	---	---		NCU06376	XP_962410.2	607	hypothetical protein NCU06376	36.897	7.98e-80	263		NECHADRAFT_85700	XP_003039850.1	484	hypothetical protein NECHADRAFT_85700	96.281	0	976		FGSG_05294	XP_011323806.1	489	hypothetical protein FGSG_05294	70.408	0	724		FPSE_07199	XP_009258592.1	489	hypothetical protein FPSE_07199	70.552	0	728		FVEG_04214	XP_018748581.1	488	hypothetical protein FVEG_04214	70.757	0	723
	FuKu00622	YOR262W	GPN2	NP_014905.1	347	putative GTPase GPN2	52.703	1.76e-110	328		NCU09745	XP_964447.2	350	ATP binding protein	72.702	0	522		NECHADRAFT_50100	XP_003039852.1	352	predicted protein	97.727	0	714		FGSG_05298	XP_011323810.1	358	hypothetical protein FGSG_05298	89.944	0	641		FPSE_07195	XP_009258588.1	352	hypothetical protein FPSE_07195	91.761	0	650		FVEG_04217	XP_018748586.1	352	GPN-loop GTPase	92.614	0	660
	FuKu00623	---	---	---	---	---	---	---	---		NCU08275	XP_961903.1	508	aromatic-L-amino-acid decarboxylase	54.348	0	549		NECHADRAFT_50494	XP_003039851.1	527	predicted protein	96.584	0	1057		FGSG_05295	XP_011323807.1	498	hypothetical protein FGSG_05295	81.891	0	859		FPSE_07198	XP_009258591.1	498	hypothetical protein FPSE_07198	81.489	0	854		FVEG_04215	XP_018748583.1	505	aromatic-L-amino-acid decarboxylase	76.21	0	805
	FuKu00624	YDL056W	MBP1	NP_010227.1	833	transcription factor MBP1	56.693	2.65e-39	153		NCU07246	XP_955821.1	833	Swi4	63.855	0	764		NECHADRAFT_96711	XP_003039845.1	673	predicted protein	98.519	0	1382		FGSG_10384	XP_011319354.1	675	hypothetical protein FGSG_10384	84.394	0	1137		FPSE_07396	XP_009258789.1	675	hypothetical protein FPSE_07396	83.604	0	1146		FVEG_03115	XP_018747063.1	676	hypothetical protein FVEG_03115	86.115	0	1139
	FuKu00625	---	---	---	---	---	---	---	---		NCU04070	XP_957685.2	313	hypothetical protein NCU04070	27.673	3.66e-08	53.1		NECHADRAFT_85682	XP_003039838.1	267	hypothetical protein NECHADRAFT_85682	65.657	2.24e-102	305		FGSG_08903	XP_011319803.1	301	hypothetical protein FGSG_08903	37.815	1.14e-16	78.2		FPSE_09515	XP_009260907.1	240	hypothetical protein FPSE_09515	25.67	3.41e-10	58.5		FVEG_02501	XP_018745993.1	297	hypothetical protein FVEG_02501	31.395	1.9e-16	77.8
	FuKu00626	YIL023C	YKE4	NP_012241.1	346	Zn(2+) transporter YKE4	31.778	1.47e-44	160		NCU06380	XP_962218.2	427	zinc transporter YKE4	69.882	0	556		NECHADRAFT_50037	XP_003039849.1	420	predicted protein	96.028	0	820		FGSG_05293	XP_011323805.1	424	hypothetical protein FGSG_05293	85.116	0	742		FPSE_07200	XP_009258593.1	424	hypothetical protein FPSE_07200	85.116	0	722		FVEG_04213	XP_018748579.1	422	major histocompatibility complex, class I	86.744	0	737
	FuKu00627	---	---	---	---	---	---	---	---		NCU03733	XP_961509.3	337	hypothetical protein NCU03733	53.226	1.01e-123	362		NECHADRAFT_50158	XP_003039834.1	320	predicted protein	97.188	0	651		FGSG_10398	XP_011319368.1	314	hypothetical protein FGSG_10398	81.625	9.55e-179	501		FPSE_07412	XP_009258805.1	318	hypothetical protein FPSE_07412	80.442	0	557		FVEG_03127	XP_018747088.1	386	hypothetical protein FVEG_03127	85.542	0	605
	FuKu00628	---	---	---	---	---	---	---	---		NCU09746	XP_011394326.1	725	gephyrin, variant	68.455	0	648		NECHADRAFT_85705	XP_003039853.1	669	predicted protein	96.861	0	1306		FGSG_05299	XP_011323811.1	672	hypothetical protein FGSG_05299	82.589	0	1061		FPSE_07193	XP_009258586.1	672	hypothetical protein FPSE_07193	82.292	0	1077		FVEG_04218	XP_018748590.1	671	molybdopterin molybdotransferase	82.712	0	1062
	FuKu00629	YMR058W	FET3	NP_013774.1	636	ferroxidase FET3	34.503	4.74e-20	92		NCU02201	XP_959595.3	588	laccase	26.279	1.39e-41	157		NECHADRAFT_50101	XP_003039836.1	614	hypothetical protein NECHADRAFT_50101	96.091	0	1205		FGSG_10395	XP_011319365.1	601	hypothetical protein FGSG_10395	74.129	0	940		FPSE_07408	XP_009258801.1	606	hypothetical protein FPSE_07408	75.124	0	957		FVEG_03124	XP_018747085.1	607	hypothetical protein FVEG_03124	77.114	0	992
	FuKu00630	---	---	---	---	---	---	---	---		---	---	---	---	---	---	---		NECHADRAFT_85677	XP_003039835.1	289	predicted protein	92.115	0	540		FGSG_02254	XP_011318154.1	252	hypothetical protein FGSG_02254	37.383	2.46e-08	52.8		FPSE_07411	XP_009258804.1	229	hypothetical protein FPSE_07411	32.589	8e-28	108		FVEG_03126	XP_018747087.1	301	hypothetical protein FVEG_03126	55.375	2.4e-118	346
	FuKu00631	YML054C	CYB2	NP_013658.1	591	L-lactate dehydrogenase (cytochrome)	33.423	2.16e-50	177		NCU08272	XP_961900.1	501	cytochrome b2	35.278	6.13e-58	197		NECHADRAFT_96707	XP_003039841.1	322	hypothetical protein NECHADRAFT_96707	72.176	3.18e-172	486		FGSG_00145	XP_011315749.1	391	hypothetical protein FGSG_00145	35.34	2.25e-79	251		FPSE_07160	XP_009258553.1	502	hypothetical protein FPSE_07160	34.16	1.36e-61	207		FVEG_12531	XP_018760468.1	387	hypothetical protein FVEG_12531	52.893	8.22e-134	391
	FuKu00632	YKL046C	DCW1	NP_012878.1	449	putative mannan endo-1,6-alpha-mannosidase	42.472	1.04e-115	349		NCU04262	XP_961253.2	456	glycosylhydrolase family 76-2 protein	66.449	0	613		NECHADRAFT_123229	XP_003039843.1	460	glycoside hydrolase family 76	96.304	0	920		FGSG_10387	XP_011319357.1	461	hypothetical protein FGSG_10387	82.9	0	749		FPSE_07399	XP_009258792.1	461	hypothetical protein FPSE_07399	82.9	0	748		FVEG_03118	XP_018747066.1	460	hypothetical protein FVEG_03118	82.863	0	750
	FuKu00633	YIL074C	SER33	NP_012191.1	469	phosphoglycerate dehydrogenase SER33	29.444	3.35e-14	71.2		NCU04857	XP_959114.2	427	2-hydroxyacid dehydrogenase	45.553	2.05e-106	321		NECHADRAFT_96708	XP_003039842.1	335	hypothetical protein NECHADRAFT_96708	81.742	0	560		FGSG_02203	XP_011318095.1	370	hypothetical protein FGSG_02203	42.899	3.37e-87	270		FPSE_00215	XP_009251610.1	370	hypothetical protein FPSE_00215	47.041	4.5e-103	311		FVEG_07229	XP_018753158.1	365	hypothetical protein FVEG_07229	52.632	4.7e-104	313
	FuKu00634	YKL058W	TOA2	NP_012865.1	122	transcription initiation factor IIA subunit gamma	44.444	2.35e-33	113		NCU09748	XP_964450.1	115	transcription initiation factor IIA gamma chain	70.27	2.25e-53	165		NECHADRAFT_50001	XP_003039854.1	114	hypothetical protein NECHADRAFT_50001	100	1.72e-81	237		FGSG_05301	XP_011323813.1	115	hypothetical protein FGSG_05301	95.495	1.4e-76	224		FPSE_07191	XP_009258584.1	115	hypothetical protein FPSE_07191	95.495	1.42e-76	224		FVEG_04220	XP_018748592.1	115	transcription initiation factor TFIIA small subunit	96.396	5.26e-76	223
	FuKu00635	YMR214W	SCJ1	NP_013941.2	377	Scj1p	40.503	7.08e-79	249		NCU11102	XP_001728079.1	426	SCJ1	67.013	0	534		NECHADRAFT_96704	XP_003039840.1	401	predicted protein	96.049	0	808		FGSG_10390	XP_011319360.1	414	hypothetical protein FGSG_10390	83.548	0	657		FPSE_07403	XP_009258796.1	414	hypothetical protein FPSE_07403	84.062	0	657		FVEG_03121	XP_018747081.1	415	hypothetical protein FVEG_03121	83.548	0	664
	FuKu00636	---	---	---	---	---	---	---	---		NCU16770	XP_011394379.1	303	hypothetical protein NCU16770	73.077	1.03e-58	188		NECHADRAFT_85708	XP_003039855.1	201	hypothetical protein NECHADRAFT_85708	91.089	1.54e-121	345		FGSG_05302	XP_011323814.1	209	hypothetical protein FGSG_05302	65.611	9.36e-73	221		FPSE_07190	XP_009258583.1	221	hypothetical protein FPSE_07190	70.588	1.48e-83	249		FVEG_04221	XP_018748593.1	238	hypothetical protein FVEG_04221	73.585	2.25e-99	291
	FuKu00637	YGR282C	BGL2	NP_011798.1	313	glucan 1,3-beta-glucosidase	29.457	1.95e-21	90.5		NCU06381	XP_962219.1	406	GPI-anchored cell wall beta-1,3-endoglucanase EglC	56.825	3.25e-130	380		NECHADRAFT_106419	XP_003039848.1	320	hypothetical protein NECHADRAFT_106419	90.252	0	595		FGSG_05292	XP_011323804.1	409	hypothetical protein FGSG_05292	71.656	4.09e-166	471		FPSE_07201	XP_009258594.1	409	hypothetical protein FPSE_07201	71.975	2.41e-166	472		FVEG_04211	XP_018748577.1	401	murein transglycosylase	71.293	4.58e-168	477
	FuKu00638	---	---	---	---	---	---	---	---		---	---	---	---	---	---	---		NECHADRAFT_63970	XP_003039846.1	311	hypothetical protein NECHADRAFT_63970	92.547	0	579		FGSG_10383	XP_011319352.1	309	hypothetical protein FGSG_10383	68.847	1.09e-121	355		FPSE_07395	XP_009258788.1	309	hypothetical protein FPSE_07395	69.47	5.18e-123	358		FVEG_03114	XP_018747058.1	304	hypothetical protein FVEG_03114	70.405	3e-116	341
	FuKu00639	YBR278W	DPB3	NP_009837.1	201	DNA polymerase epsilon noncatalytic subunit	41.25	1.13e-11	58.5		NCU06623	XP_962365.3	304	hypothetical protein NCU06623	66.906	2.28e-56	181		NECHADRAFT_63982	XP_003039856.1	175	predicted protein	96.591	5.71e-123	347		FGSG_05304	XP_011323816.1	182	hypothetical protein FGSG_05304	76.374	3.51e-97	281		FPSE_07188	XP_009258581.1	182	hypothetical protein FPSE_07188	75.824	5.16e-96	279		FVEG_04223	XP_018748599.1	177	hypothetical protein FVEG_04223	79.775	5.27e-101	291
	FuKu00640	---	---	---	---	---	---	---	---		---	---	---	---	---	---	---		NECHADRAFT_85665	XP_003040038.1	206	predicted protein	28.082	1.91e-15	71.6		---	---	---	---	---	---	---		---	---	---	---	---	---	---		---	---	---	---	---	---	---
	FuKu00641	YJL059W	YHC3	NP_012476.1	408	amino acid transporter YHC3	42.032	2.5e-91	285		NCU08408	XP_963280.2	464	btn-1	68.113	0	612		NECHADRAFT_50333	XP_003040031.1	445	predicted protein	97.303	0	871		FGSG_10419	XP_011319393.1	455	hypothetical protein FGSG_10419	85.59	0	806		FPSE_07432	XP_009258825.1	455	hypothetical protein FPSE_07432	85.169	0	781		FVEG_03147	XP_018747116.1	456	protein BTN1	87.309	0	804
	FuKu00642	YMR226C	---	NP_013953.1	267	oxidoreductase	28.261	1.12e-08	53.5		NCU08406	XP_963278.1	333	hypothetical protein NCU08406	34.848	1.46e-44	157		NECHADRAFT_50515	XP_003040036.1	349	hypothetical protein NECHADRAFT_50515	91.691	0	668		FGSG_00073	XP_011315669.1	336	hypothetical protein FGSG_00073	45.217	1.11e-98	298		FPSE_08759	XP_009260152.1	344	hypothetical protein FPSE_08759	45.401	4.3e-88	271		FVEG_16324	XP_018754943.1	350	hypothetical protein FVEG_16324	48.521	3.54e-89	275
	FuKu00643	---	---	---	---	---	---	---	---		---	---	---	---	---	---	---		NECHADRAFT_85647	XP_003040025.1	313	predicted protein	50	6.99e-98	294		---	---	---	---	---	---	---		---	---	---	---	---	---	---		---	---	---	---	---	---	---
	FuKu00644	---	---	---	---	---	---	---	---		NCU05381	XP_963194.3	501	hypothetical protein NCU05381	29.825	2.52e-09	58.2		NECHADRAFT_101807	XP_003040018.1	595	predicted protein	66.189	0	637		FGSG_10340	XP_011319304.1	472	hypothetical protein FGSG_10340	23.649	3.9e-08	54.3		FPSE_03719	XP_009255113.1	334	hypothetical protein FPSE_03719	25.683	3.38e-11	63.5		FVEG_04372	XP_018748804.1	406	hypothetical protein FVEG_04372	30.657	3.54e-34	132
	FuKu00645	YKL087C	CYT2	NP_012836.1	224	cytochrome c1 heme lyase CYT2	35.955	2.91e-45	153		NCU08138	XP_959445.3	317	cytochrome C1 heme lyase	62.255	1.07e-77	240		NECHADRAFT_49910	XP_003040024.1	262	predicted protein	93.704	0	514		FGSG_10422	XP_011319396.1	268	hypothetical protein FGSG_10422	83.395	8.03e-153	430		FPSE_07435	XP_009258828.1	267	hypothetical protein FPSE_07435	84.074	7.9e-157	441		FVEG_03161	XP_018747142.1	264	cytochrome c heme-lyase	89.513	2.99e-166	465
	FuKu00646	YBR296C	PHO89	NP_009855.1	574	Pho89p	42.461	1.88e-135	408		NCU09564	XP_011395303.1	590	phosphate-repressible phosphate permease, variant	48.48	0	564		NECHADRAFT_50464	XP_003040040.1	573	predicted protein	97.208	0	1150		FGSG_10404	XP_011319374.1	578	hypothetical protein FGSG_10404	85.864	0	1041		FPSE_07417	XP_009258810.1	578	hypothetical protein FPSE_07417	85.864	0	1042		FVEG_03134	XP_018747094.1	575	PiT family inorganic phosphate transporter	87.784	0	1062
	FuKu00647	---	---	---	---	---	---	---	---		NCU04997	XP_955817.3	431	xylanase	61.377	2.09e-149	441		NECHADRAFT_25306	XP_003040035.1	448	hypothetical protein NECHADRAFT_25306, partial	83.665	0	818		FGSG_10411	XP_011319385.1	435	hypothetical protein FGSG_10411	61.943	0	588		FPSE_07423	XP_009258816.1	564	hypothetical protein FPSE_07423	57.895	0	688		FVEG_03140	XP_018747107.1	580	endo-1,4-beta-xylanase	57.143	0	681
	FuKu00648	---	---	---	---	---	---	---	---		---	---	---	---	---	---	---		NECHADRAFT_85649	XP_003040027.1	481	predicted protein	54.849	5.43e-102	310		FGSG_10421	XP_011319395.1	255	hypothetical protein FGSG_10421	27.811	1.41e-08	53.5		---	---	---	---	---	---	---		---	---	---	---	---	---	---
	FuKu00649	---	---	---	---	---	---	---	---		NCU07141	XP_960324.1	397	hypothetical protein NCU07141	31.897	1.46e-51	178		NECHADRAFT_106414	XP_003040030.1	388	hypothetical protein NECHADRAFT_106414	96.649	0	781		FGSG_10418	XP_011319392.1	400	hypothetical protein FGSG_10418	78.392	0	655		FPSE_07431	XP_009258824.1	399	hypothetical protein FPSE_07431	78.589	0	656		FVEG_03146	XP_018747115.1	398	hypothetical protein FVEG_03146	79.899	0	669
	FuKu00650	---	---	---	---	---	---	---	---		NCU08095	XP_965226.1	245	hypothetical protein NCU08095	40.566	4.06e-18	78.6		NECHADRAFT_102855	XP_003040028.1	186	hypothetical protein NECHADRAFT_102855	91.398	4.7e-119	338		FGSG_10420	XP_011319394.1	182	hypothetical protein FGSG_10420	66.851	2.97e-80	239		FPSE_07433	XP_009258826.1	182	hypothetical protein FPSE_07433	66.298	1.05e-78	235		FVEG_03148	XP_018747117.1	186	hypothetical protein FVEG_03148	75.269	3.92e-97	283
	FuKu00651	YDL045C	FAD1	NP_010239.1	306	FMN adenylyltransferase	33.193	1.25e-35	129		NCU09233	XP_963810.3	318	FAD synthetase	52.51	1.33e-94	283		NECHADRAFT_49845	XP_003040037.1	198	predicted protein	94.33	8.66e-136	384		FGSG_10410	XP_011319384.1	215	hypothetical protein FGSG_10410	79.602	7.13e-116	334		FPSE_07422	XP_009258815.1	260	hypothetical protein FPSE_07422	82.308	1.16e-160	449		FVEG_03138	XP_018747100.1	260	FAD synthetase	80.385	1.6e-152	429
	FuKu00652	YBR011C	IPP1	NP_009565.1	287	inorganic diphosphatase IPP1	45.946	1.28e-79	246		NCU00951	XP_965144.3	513	inorganic pyrophosphatase	40.273	2.7e-66	219		NECHADRAFT_105442	XP_003040034.1	331	hypothetical protein NECHADRAFT_105442	97.885	0	664		FGSG_10414	XP_011319388.1	317	hypothetical protein FGSG_10414	80.793	0	537		FPSE_07426	XP_009258819.1	330	hypothetical protein FPSE_07426	86.89	0	592		FVEG_03144	XP_018747113.1	330	inorganic pyrophosphatase	89.426	0	613
	FuKu00653	---	---	---	---	---	---	---	---		---	---	---	---	---	---	---		NECHADRAFT_85643	XP_003040023.1	274	predicted protein	87.678	2.48e-136	387		---	---	---	---	---	---	---		---	---	---	---	---	---	---		---	---	---	---	---	---	---
	FuKu00654	---	---	---	---	---	---	---	---		NCU08167	XP_959659.2	514	aerobactin siderophore biosynthesis protein iucB	62.432	0	692		NECHADRAFT_50302	XP_003040021.1	511	hypothetical protein NECHADRAFT_50302	97.456	0	1026		FGSG_10426	XP_011319400.1	528	hypothetical protein FGSG_10426	79.091	0	872		FPSE_07439	XP_009258832.1	528	hypothetical protein FPSE_07439	79.273	0	872		FVEG_03165	XP_018747146.1	531	hypothetical protein FVEG_03165	83.091	0	932
	FuKu00655	---	---	---	---	---	---	---	---		---	---	---	---	---	---	---		NECHADRAFT_85656	XP_003039824.1	202	hypothetical protein NECHADRAFT_85656	55.372	3.13e-35	125		---	---	---	---	---	---	---		---	---	---	---	---	---	---		---	---	---	---	---	---	---
	FuKu00656	YDL076C	RXT3	NP_010207.1	294	Rxt3p	30	2.58e-10	59.7		NCU08417	XP_011393607.1	1388	hypothetical protein NCU08417	45.698	6.89e-117	377		NECHADRAFT_96695	XP_003040041.1	1136	hypothetical protein NECHADRAFT_96695	95.048	0	989		FGSG_10402	XP_011319372.1	1187	hypothetical protein FGSG_10402	69.526	0	697		FPSE_07415	XP_009258808.1	1182	hypothetical protein FPSE_07415	69.343	0	696		FVEG_15193	XP_018747092.1	1139	hypothetical protein FVEG_15193	74.388	0	666
	FuKu00657	---	---	---	---	---	---	---	---		NCU08417	XP_011393607.1	1388	hypothetical protein NCU08417	44.789	6.08e-31	127		NECHADRAFT_96695	XP_003040041.1	1136	hypothetical protein NECHADRAFT_96695	96.917	0	952		FGSG_10402	XP_011319372.1	1187	hypothetical protein FGSG_10402	62.298	6.78e-148	457		FPSE_07415	XP_009258808.1	1182	hypothetical protein FPSE_07415	62.795	1.69e-149	461		FVEG_15193	XP_018747092.1	1139	hypothetical protein FVEG_15193	67.293	4.19e-159	486
	FuKu00658	---	---	---	---	---	---	---	---		NCU08166	XP_959658.1	493	hypothetical protein NCU08166	61.48	4.2e-154	450		NECHADRAFT_96683	XP_003040022.1	459	hypothetical protein NECHADRAFT_96683	95.814	0	831		FGSG_10425	XP_011319399.1	341	hypothetical protein FGSG_10425	82.405	0	566		FPSE_07438	XP_009258831.1	479	hypothetical protein FPSE_07438	74.428	0	691		FVEG_03164	XP_018747145.1	479	hypothetical protein FVEG_03164	78.801	0	752
	FuKu00659	YOR273C	TPO4	NP_014916.1	659	Tpo4p	36.615	5.29e-55	192		NCU00306	XP_957777.1	609	MFS multidrug transporter	36.657	2.5e-50	179		NECHADRAFT_50413	XP_003040033.1	484	predicted protein	86.869	6.79e-180	513		FGSG_10416	XP_011319390.1	460	hypothetical protein FGSG_10416	77.104	1.82e-166	478		FPSE_07429	XP_009258822.1	487	hypothetical protein FPSE_07429	84.848	0	520		FVEG_03145	XP_018747114.1	470	hypothetical protein FVEG_03145	79.125	3.48e-162	468
	FuKu00660	---	---	---	---	---	---	---	---		---	---	---	---	---	---	---		NECHADRAFT_85656	XP_003039824.1	202	hypothetical protein NECHADRAFT_85656	31.707	1.22e-06	44.3		FGSG_08796	XP_011319924.1	219	hypothetical protein FGSG_08796	42.353	5.39e-17	73.2		FPSE_11962	XP_009263354.1	429	hypothetical protein FPSE_11962	38.824	6.99e-14	66.2		FVEG_01852	XP_018744883.1	202	hypothetical protein FVEG_01852	32.609	1.32e-08	50.1
	FuKu00662	---	---	---	---	---	---	---	---		NCU02926	XP_965608.1	500	hypothetical protein NCU02926	23.516	4.25e-23	100		NECHADRAFT_85636	XP_003039819.1	468	hypothetical protein NECHADRAFT_85636	89.079	0	813		FGSG_13755	XP_011319401.1	464	hypothetical protein FGSG_13755	55.603	7.84e-166	479		FPSE_07441	XP_009258834.1	464	hypothetical protein FPSE_07441	55.388	2.02e-170	491		FVEG_03166	XP_018747147.1	466	hypothetical protein FVEG_03166	53.448	2.33e-170	491
	FuKu00663	---	---	---	---	---	---	---	---		NCU11380	XP_001728067.2	478	hypothetical protein NCU11380	51.034	5.85e-85	271		NECHADRAFT_49969	XP_003039822.1	444	hypothetical protein NECHADRAFT_49969	91.221	0	874		FGSG_10423	XP_011319397.1	425	hypothetical protein FGSG_10423	61.588	0	540		FPSE_07436	XP_009258829.1	427	hypothetical protein FPSE_07436	61.803	0	545		FVEG_03162	XP_018747143.1	448	hypothetical protein FVEG_03162	70.878	0	686
	FuKu00664	YBR269C	SDH8	NP_009828.2	138	Sdh8p	51.887	3.29e-24	91.3		NCU08416	XP_963288.1	169	DUF1674 domain-containing protein	46.358	1.27e-33	117		NECHADRAFT_101812	XP_003039829.1	132	hypothetical protein NECHADRAFT_101812	96.212	1.46e-88	256		FGSG_10403	XP_011319373.1	137	FMP21 protein	78.102	1.57e-68	205		FPSE_07416	XP_009258809.1	136	hypothetical protein FPSE_07416	77.941	6.9e-69	206		FVEG_08837	XP_018755451.1	540	hypothetical protein FVEG_08837	31.818	4.83e-18	87.4
	FuKu00665	---	---	---	---	---	---	---	---		NCU08449	XP_963292.1	988	hypothetical protein NCU08449	21.495	1.11e-08	57.4		NECHADRAFT_101808	XP_003039820.1	692	predicted protein	54.093	0	534		FGSG_10340	XP_011319304.1	472	hypothetical protein FGSG_10340	21.859	7.93e-06	47.8		FPSE_03720	XP_009255114.1	376	hypothetical protein FPSE_03720	32.24	2.18e-21	95.5		FVEG_03139	XP_018747105.1	514	hypothetical protein FVEG_03139	46.067	5.46e-153	451
	FuKu00666	---	---	---	---	---	---	---	---		NCU08174	XP_959567.2	603	hypothetical protein NCU08174	43.86	1.69e-08	55.8		NECHADRAFT_85663	XP_003039827.1	511	predicted protein	83.835	0	903		FGSG_01084	XP_011316844.1	526	hypothetical protein FGSG_01084	24.752	5.4e-19	89		FPSE_10371	XP_009261763.1	526	hypothetical protein FPSE_10371	24.048	4.76e-28	116		FVEG_03163	XP_018747144.1	391	diphosphomevalonate decarboxylase	88.747	0	699
	FuKu00667	YNR043W	MVD1	NP_014441.1	396	diphosphomevalonate decarboxylase MVD1	56.736	1.59e-141	410		NCU11381	XP_001728068.1	394	diphosphomevalonate decarboxylase	78.517	0	565		NECHADRAFT_96684	XP_003039821.1	391	predicted protein	98.21	0	786		FGSG_10424	XP_011319398.1	382	diphosphomevalonate decarboxylase	86.352	0	667		FPSE_07437	XP_009258830.1	382	hypothetical protein FPSE_07437	86.089	0	666		FVEG_06728	XP_018752349.1	811	beta-glucosidase G	48.99	2.62e-115	364
	FuKu00669	---	---	---	---	---	---	---	---		NCU05577	XP_960539.2	873	beta-glucosidase	40.281	4.96e-76	259		NECHADRAFT_85035	XP_003050575.1	810	hypothetical protein NECHADRAFT_85035	48.379	4.26e-114	360		FGSG_04953	XP_011323424.1	813	hypothetical protein FGSG_04953	48.232	6.58e-113	357		FPSE_03936	XP_009255329.1	813	hypothetical protein FPSE_03936	48.99	7.64e-114	360		---	---	---	---	---	---	---
	FuKu00670	---	---	---	---	---	---	---	---		---	---	---	---	---	---	---		NECHADRAFT_76352	XP_003045975.1	153	hypothetical protein NECHADRAFT_76352	52.5	3.67e-17	73.2		---	---	---	---	---	---	---		---	---	---	---	---	---	---		FVEG_14659	XP_018742543.1	518	hypothetical protein FVEG_14659	31.633	4.4e-66	224
	FuKu00671	---	---	---	---	---	---	---	---		NCU05062	XP_956436.2	587	hypothetical protein NCU05062	37.352	4.37e-96	304		NECHADRAFT_101813	XP_003039832.1	457	hypothetical protein NECHADRAFT_101813	84.711	0	854		FGSG_00763	XP_011316474.1	510	hypothetical protein FGSG_00763	31.757	3.78e-69	231		FPSE_01283	XP_009252678.1	510	hypothetical protein FPSE_01283	31.696	1.85e-66	224		---	---	---	---	---	---	---
	FuKu00672	---	---	---	---	---	---	---	---		---	---	---	---	---	---	---		NECHADRAFT_85666	XP_003039828.1	209	predicted protein	35.211	1.44e-28	109		---	---	---	---	---	---	---		---	---	---	---	---	---	---		FVEG_03129	XP_018747090.1	217	hypothetical protein FVEG_03129	48.387	2.9e-64	204
	FuKu00673	---	---	---	---	---	---	---	---		---	---	---	---	---	---	---		NECHADRAFT_85672	XP_003039831.1	312	hypothetical protein NECHADRAFT_85672	94.551	0	592		FGSG_10401	XP_011319371.1	356	hypothetical protein FGSG_10401	50.164	6.97e-108	321		FPSE_07414	XP_009258807.1	356	hypothetical protein FPSE_07414	50.327	7.08e-106	316		FVEG_03183	XP_018747170.1	513	benzoate 4-monooxygenase	84.795	0	919
	FuKu00674	YMR015C	ERG5	NP_013728.1	538	C-22 sterol desaturase	23.892	5.35e-16	78.6		NCU01086	XP_961698.3	511	benzoate 4-monooxygenase	74.902	0	806		NECHADRAFT_50496	XP_003040009.1	513	predicted protein	95.517	0	1016		FGSG_10451	XP_011319429.1	497	benzoate 4-monooxygenase	81.25	0	863		FPSE_10672	XP_009262064.1	513	hypothetical protein FPSE_10672	85.742	0	918		FVEG_02443	XP_018745905.1	454	hypothetical protein FVEG_02443	65.336	0	617
	FuKu00675	---	---	---	---	---	---	---	---		NCU05916	XP_958227.1	457	alpha-1,3-mannosyltransferase CMT1	57.979	1.48e-153	447		NECHADRAFT_85594	XP_003039796.1	464	hypothetical protein NECHADRAFT_85594	75	0	698		FGSG_12321	XP_011321591.1	239	hypothetical protein FGSG_12321, partial	48.988	7.53e-69	222		FPSE_05217	XP_009256610.1	475	hypothetical protein FPSE_05217	58.577	0	571		FVEG_03169	XP_018747152.1	716	hypothetical protein FVEG_03169	64.135	0	962
	FuKu00676	YML081W	TDA9	NP_013630.1	1251	Tda9p	31.159	7.19e-10	60.5		NCU02787	XP_963943.3	1241	hypothetical protein NCU02787	44.444	2.03e-15	79.3		NECHADRAFT_85633	XP_003039816.1	719	hypothetical protein NECHADRAFT_85633	87.5	0	1312		FGSG_10429	XP_011319405.1	637	hypothetical protein FGSG_10429	51.806	0	739		FPSE_07445	XP_009258838.1	656	hypothetical protein FPSE_07445	54.932	0	775		FVEG_03175	XP_018747158.1	496	hypothetical protein FVEG_03175	71.774	0	736
	FuKu00677	YDR213W	UPC2	NP_010499.1	913	Upc2p	29.197	8.21e-08	52.8		NCU05733	XP_962889.2	602	acriflavine sensitivity control protein acr-2	46.296	1.25e-08	56.2		NECHADRAFT_50034	XP_003040010.1	378	hypothetical protein NECHADRAFT_50034	97.544	0	574		FGSG_10468	XP_011319447.1	374	hypothetical protein FGSG_10468	76.426	7.67e-146	426		FPSE_11194	XP_009262586.1	324	hypothetical protein FPSE_11194	75.767	0	514		FVEG_08316	XP_018754802.1	494	NCS1 family nucleobase:cation symporter-1	43.927	2.89e-138	411
	FuKu00678	YER060W-A	FCY22	NP_010982.1	530	purine-cytosine permease	32.549	1.89e-73	243		NCU04195	XP_961155.1	507	purine-cytosine permease FCY21	42	2.3e-134	401		NECHADRAFT_88224	XP_003043626.1	503	hypothetical protein NECHADRAFT_88224	43.173	5.45e-128	385		FGSG_07858	XP_011327686.1	502	hypothetical protein FGSG_07858	45.119	3.52e-127	383		FPSE_11282	XP_009262674.1	506	hypothetical protein FPSE_11282	42.43	3.13e-132	396		FVEG_13047	XP_018761159.1	611	hypothetical protein FVEG_13047	42.61	4.01e-163	484
	FuKu00679	YLR266C	PDR8	NP_013368.1	701	Pdr8p	38.144	1.55e-07	52.4		NCU03120	XP_011393089.1	814	hypothetical protein NCU03120	27.723	7.42e-10	60.8		NECHADRAFT_50387	XP_003039989.1	550	hypothetical protein NECHADRAFT_50387	75.606	0	869		FGSG_03861	XP_011321816.1	565	hypothetical protein FGSG_03861	42.404	3.82e-150	448		FPSE_08525	XP_009259918.1	612	hypothetical protein FPSE_08525	24.731	4.54e-14	74.3		FVEG_13980	XP_018762417.1	247	hypothetical protein FVEG_13980	62	1.98e-115	334
	FuKu00680	YAL049C	AIM2	NP_009350.1	246	protein AIM2	38.431	8.73e-41	141		NCU07127	XP_960310.2	233	dienelactone hydrolase	58.296	3.15e-91	271		NECHADRAFT_85620	XP_003040011.1	251	hypothetical protein NECHADRAFT_85620	91.235	1.02e-175	487		FGSG_07641	XP_011327428.1	249	hypothetical protein FGSG_07641	63.306	2.11e-118	341		FPSE_08930	XP_009260323.1	248	hypothetical protein FPSE_08930	62.097	7.49e-117	337		FVEG_00010	XP_018741984.1	116	TdcF protein	95.69	7.82e-80	233
	FuKu00681	YER057C	HMF1	NP_010978.3	129	putative isoleucine biosynthesis protein HMF1	38.614	1.53e-17	72.8		NCU10226	XP_959923.2	135	mmf1	39.837	4.08e-22	85.5		NECHADRAFT_49932	XP_003039996.1	116	predicted protein	99.138	3.47e-82	239		FGSG_11521	XP_011323106.1	116	mmf2	100	1.17e-82	240		FPSE_12427	XP_009263819.1	136	hypothetical protein FPSE_12427	37.008	3.13e-20	80.9		FVEG_03628	XP_018747722.1	279	hypothetical protein FVEG_03628	82.079	4.63e-174	486
	FuKu00682	YMR226C	---	NP_013953.1	267	oxidoreductase	26.601	1.68e-14	69.7		NCU09473	XP_963228.1	276	3-ketoacyl-acyl carrier protein reductase	42.268	1.62e-63	203		NECHADRAFT_49938	XP_003039994.1	260	hypothetical protein NECHADRAFT_49938	98.077	0	524		FGSG_09169	XP_011328613.1	279	hypothetical protein FGSG_09169	81.362	1.67e-171	478		FPSE_11237	XP_009262629.1	279	hypothetical protein FPSE_11237	81.004	1.05e-165	464		FVEG_16412	XP_018755325.1	1150	serine/threonine protein kinase	49.507	0	937
	FuKu00683	YLR096W	KIN2	NP_013197.1	1147	serine/threonine protein kinase KIN2	27.778	3.02e-07	52.8		NCU06583	XP_961943.3	1267	serine/threonine protein kinase-44	31.384	1.14e-62	231		NECHADRAFT_85605	XP_003039801.1	1158	hypothetical protein NECHADRAFT_85605	60.904	0	1165		FGSG_02152	XP_011318033.1	1115	hypothetical protein FGSG_02152	27.731	3.09e-78	278		FPSE_10517	XP_009261909.1	996	hypothetical protein FPSE_10517	41.878	4.68e-83	291		FVEG_09676	XP_018756658.1	329	oxidoreductase	39.875	1.33e-54	183
	FuKu00684	YOR246C	ENV9	NP_014889.3	330	Env9p	24.39	1.26e-12	65.5		NCU09735	XP_964437.2	327	short-chain dehydrogenase	32.407	6.29e-40	144		NECHADRAFT_96653	XP_003039990.1	312	hypothetical protein NECHADRAFT_96653	91.026	0	579		FGSG_01586	XP_011317402.1	329	hypothetical protein FGSG_01586	36.686	1.28e-51	175		FPSE_10995	XP_009262387.1	329	hypothetical protein FPSE_10995	37.425	6.38e-53	178		FVEG_15303	XP_018747721.1	687	hypothetical protein FVEG_15303	90.264	0	915
	FuKu00685	YDR536W	STL1	NP_010825.3	569	glucose-inactivated glycerol proton symporter STL1	33.682	6.74e-95	302		NCU00821	XP_964364.3	562	sugar transporter	36.939	5.85e-107	334		NECHADRAFT_15004	XP_003039997.1	464	hypothetical protein NECHADRAFT_15004, partial	97.629	0	936		FGSG_07587	XP_011327369.1	532	hypothetical protein FGSG_07587	37.016	6.8e-112	346		FPSE_08044	XP_009259437.1	532	hypothetical protein FPSE_08044	37.209	9.08e-113	348		FVEG_04909	XP_018749633.1	299	alcohol dehydrogenase	38.267	2.11e-65	209
	FuKu00686	YDL124W	---	NP_010159.1	312	aldo-keto reductase superfamily protein	35.075	2.23e-40	143		NCU01759	XP_957182.1	322	aldo-keto reductase family 1 member C13	39.085	1.64e-63	204		NECHADRAFT_96675	XP_003040012.1	281	hypothetical protein NECHADRAFT_96675	80.072	1.01e-163	459		FGSG_06240	XP_011324888.1	304	hypothetical protein FGSG_06240	37.906	1.44e-59	194		FPSE_00953	XP_009252348.1	289	hypothetical protein FPSE_00953	37.184	3.55e-58	190		---	---	---	---	---	---	---
	FuKu00687	---	---	---	---	---	---	---	---		NCU00707	XP_964541.2	309	hypothetical protein NCU00707	55.952	7.87e-24	94.4		NECHADRAFT_96663	XP_003039998.1	291	hypothetical protein NECHADRAFT_96663	89.61	3.4e-91	270		FGSG_00760	XP_011316471.1	287	hypothetical protein FGSG_00760	61.688	1.21e-60	191		FPSE_01280	XP_009252675.1	287	hypothetical protein FPSE_01280	59.091	2.01e-56	180		FVEG_12595	XP_018760554.1	534	hypothetical protein FVEG_12595	58.287	0	634
	FuKu00688	---	---	---	---	---	---	---	---		NCU09575	XP_959686.1	578	sterol esterase	31.534	2.08e-38	147		NECHADRAFT_50210	XP_003040013.1	462	hypothetical protein NECHADRAFT_50210	90.476	0	875		FGSG_13166	XP_011327367.1	530	hypothetical protein FGSG_13166	56.53	0	621		FPSE_08046	XP_009259439.1	529	hypothetical protein FPSE_08046	57.276	0	619		FVEG_09648	XP_018756610.1	880	hypothetical protein FVEG_09648	32.468	6.3e-29	122
	FuKu00689	YOR337W	TEA1	NP_014982.3	759	Tea1p	24.03	3.3e-13	70.5		NCU06799	XP_963640.3	1176	fungal specific transcription factor	26.176	1.88e-23	104		NECHADRAFT_85626	XP_003040014.1	720	hypothetical protein NECHADRAFT_85626	86.098	0	1114		FGSG_01564	XP_011317376.1	847	hypothetical protein FGSG_01564	28.839	3.59e-28	119		FPSE_00770	XP_009252165.1	848	hypothetical protein FPSE_00770	28.839	8.78e-28	118		FVEG_03170	XP_018747153.1	212	hypothetical protein FVEG_03170	53.521	2.36e-78	238
	FuKu00690	---	---	---	---	---	---	---	---		NCU10521	XP_001728167.1	230	glutathione S-transferase-4	28.221	1.3e-05	43.9		NECHADRAFT_50171	XP_003039817.1	236	hypothetical protein NECHADRAFT_50171	91.561	2.22e-160	447		FGSG_10434	XP_011319410.1	221	hypothetical protein FGSG_10434	57.798	1.46e-92	274		FPSE_07450	XP_009258843.1	221	hypothetical protein FPSE_07450	58.257	9.15e-92	272		FVEG_05162	XP_018750073.1	457	hypothetical protein FVEG_05162	40.437	7.54e-34	131
	FuKu00691	YML007W	YAP1	NP_013707.1	650	DNA-binding transcription factor YAP1	51.351	1.47e-05	45.1		---	---	---	---	---	---	---		NECHADRAFT_101803	XP_003039992.1	429	hypothetical protein NECHADRAFT_101803	80.66	0	692		FGSG_06824	XP_011326478.1	467	hypothetical protein FGSG_06824	44.379	4.43e-34	132		FPSE_11841	XP_009263233.1	467	hypothetical protein FPSE_11841	43.195	6.67e-35	134		FVEG_00013	XP_018741987.1	269	2,4-dihydroxyhept-2-ene-1,7-dioic acid aldolase	92.193	0	519
	FuKu00692	---	---	---	---	---	---	---	---		NCU03086	XP_964179.1	276	HpcH/HpaI aldolase/citrate lyase family protein	39.744	6.66e-49	164		NECHADRAFT_85587	XP_003039995.1	269	predicted protein	99.628	0	553		FGSG_11518	XP_011323109.1	269	hypothetical protein FGSG_11518	92.937	0	519		FPSE_02355	XP_009253749.1	308	hypothetical protein FPSE_02355	34.673	1.44e-31	119		FVEG_02444	XP_018745906.1	309	hypothetical protein FVEG_02444	49.684	1.92e-70	224
	FuKu00693	---	---	---	---	---	---	---	---		NCU05915	XP_958115.3	367	hypothetical protein NCU05915	42.125	7.91e-52	176		NECHADRAFT_81267	XP_003042192.1	312	hypothetical protein NECHADRAFT_81267	38.769	6.74e-51	172		FGSG_04058	XP_011321590.1	249	hypothetical protein FGSG_04058	30.333	8.45e-12	63.2		FPSE_08262	XP_009259655.1	300	hypothetical protein FPSE_08262	46.953	4.96e-61	199		FVEG_03167	XP_018747150.1	460	hypothetical protein FVEG_03167	76.242	0	717
	FuKu00694	YBR046C	ZTA1	NP_009602.1	334	NADPH:quinone reductase	24.912	5.65e-10	58.5		NCU05887	XP_959878.1	461	oxidoreductase	58.291	2.55e-168	485		NECHADRAFT_85631	XP_003040016.1	470	hypothetical protein NECHADRAFT_85631	94.268	0	858		FGSG_11566	XP_011323058.1	412	hypothetical protein FGSG_11566	42.195	2.19e-116	350		FPSE_08174	XP_009259567.1	430	hypothetical protein FPSE_08174	43.902	3.36e-127	379		FVEG_03168	XP_018747151.1	299	hypothetical protein FVEG_03168	64.883	2.76e-138	396
	FuKu00695	---	---	---	---	---	---	---	---		NCU06945	XP_958051.1	309	hypothetical protein NCU06945	35.827	1.93e-37	136		NECHADRAFT_50491	XP_003040017.1	298	hypothetical protein NECHADRAFT_50491	90.604	0	550		FGSG_10433	XP_011319409.1	299	hypothetical protein FGSG_10433	60.87	3.53e-131	378		FPSE_07449	XP_009258842.1	299	hypothetical protein FPSE_07449	60.87	3.38e-130	375		FVEG_12626	XP_018760597.1	415	hypothetical protein FVEG_12626	25.217	4.22e-36	138
	FuKu00696	YNL125C	ESBP6	NP_014274.1	673	Esbp6p	29.07	2.89e-27	113		NCU09811	XP_964071.2	506	MFS transporter	26.444	8.97e-22	97.1		NECHADRAFT_96655	XP_003039792.1	480	hypothetical protein NECHADRAFT_96655	95.616	0	926		FGSG_09376	XP_011328369.1	504	hypothetical protein FGSG_09376	27.136	8.84e-32	126		FPSE_05087	XP_009256480.1	504	hypothetical protein FPSE_05087	25.541	3.66e-33	130		FVEG_13482	XP_018761682.1	140	hypothetical protein FVEG_13482	55.556	1.05e-49	158
	FuKu00697	YIL051C	MMF1	NP_012213.3	145	isoleucine biosynthesis protein MMF1	24.779	2.27e-07	45.1		NCU09331	XP_963925.2	162	HMF1	28.829	2.62e-08	48.5		NECHADRAFT_9618	XP_003039968.1	133	hypothetical protein NECHADRAFT_9618, partial	72.18	1.48e-67	203		FGSG_08157	XP_011320656.1	142	hypothetical protein FGSG_08157	54.015	4.43e-46	148		FPSE_10865	XP_009262257.1	142	hypothetical protein FPSE_10865	54.545	1.7e-44	144		FVEG_15205	XP_018747169.1	174	hypothetical protein FVEG_15205	50.829	2.29e-36	126
	FuKu00698	---	---	---	---	---	---	---	---		---	---	---	---	---	---	---		NECHADRAFT_85614	XP_003039805.1	177	hypothetical protein NECHADRAFT_85614	92.135	1.82e-118	336		FGSG_13761	XP_011319430.1	189	hypothetical protein FGSG_13761	42.614	1.28e-25	98.6		FPSE_10673	XP_009262065.1	189	hypothetical protein FPSE_10673	42.771	4.06e-24	94.4		FVEG_08879	XP_018755503.1	429	carboxymethylenebutenolidase	66.346	0	570
	FuKu00699	---	---	---	---	---	---	---	---		NCU09656	XP_958722.2	432	carboxymethylenebutenolidase	46.575	8.09e-124	368		NECHADRAFT_49897	XP_003039810.1	406	hypothetical protein NECHADRAFT_49897	87.893	0	757		FGSG_02819	XP_011322992.1	405	hypothetical protein FGSG_02819	64.734	0	538		FPSE_05572	XP_009256965.1	405	hypothetical protein FPSE_05572	64.251	0	555		FVEG_00009	XP_018741983.1	401	hypothetical protein FVEG_00009	88.131	0	743
	FuKu00700	---	---	---	---	---	---	---	---		NCU01364	XP_960716.1	359	oxidoreductase	24.367	2.4e-16	79		NECHADRAFT_50236	XP_003039795.1	402	hypothetical protein NECHADRAFT_50236	98.485	0	816		FGSG_11522	XP_011323105.1	402	hypothetical protein FGSG_11522	88.917	0	743		FPSE_06772	XP_009258165.1	364	hypothetical protein FPSE_06772	31.389	7.44e-37	139		FVEG_12597	XP_018760557.1	493	hypothetical protein FVEG_12597	35.236	3.15e-86	277
	FuKu00701	YJR152W	DAL5	NP_012686.3	543	allantoate permease	29.857	1.12e-62	214		NCU02653	XP_965426.1	529	allantoate permease	31.176	1.45e-72	241		NECHADRAFT_96676	XP_003039811.1	499	hypothetical protein NECHADRAFT_96676	97.595	0	1016		FGSG_07584	XP_011327365.1	499	hypothetical protein FGSG_07584	34.669	6.9e-89	284		FPSE_06623	XP_009258016.1	499	hypothetical protein FPSE_06623	32.946	4.66e-82	266		FVEG_01416	XP_018744265.1	560	aromatic amino acid aminotransferase I	34.51	3.67e-84	274
	FuKu00702	YGL202W	ARO8	NP_011313.1	500	bifunctional 2-aminoadipate transaminase/aromatic-amino-acid:2-oxoglutarate transaminase	32.308	1.3e-76	251		NCU09116	XP_011393240.1	560	aromatic aminotransferase Aro8	33.612	7.44e-71	238		NECHADRAFT_50127	XP_003039812.1	495	hypothetical protein NECHADRAFT_50127	90.448	0	952		FGSG_01285	XP_011317066.1	559	hypothetical protein FGSG_01285	33.661	3.1e-82	268		FPSE_11596	XP_009262988.1	609	hypothetical protein FPSE_11596	33.465	2.81e-82	270		FVEG_10151	XP_018757235.1	270	2,4-dihydroxyhept-2-ene-1,7-dioic acid aldolase	46.377	6.57e-59	189
	FuKu00703	---	---	---	---	---	---	---	---		NCU03086	XP_964179.1	276	HpcH/HpaI aldolase/citrate lyase family protein	46.269	1.94e-54	177		NECHADRAFT_7903	XP_003039813.1	215	hypothetical protein NECHADRAFT_7903, partial	95.477	3.66e-142	400		FGSG_01221	XP_011316995.1	271	hypothetical protein FGSG_01221	44.444	1.3e-56	183		FPSE_02355	XP_009253749.1	308	hypothetical protein FPSE_02355	32	9.85e-21	87.8		FVEG_00011	XP_018741985.1	659	hypothetical protein FVEG_00011	63.104	0	837
	FuKu00704	---	---	---	---	---	---	---	---		NCU09634	XP_963143.3	700	hypothetical protein NCU09634	43.652	1.08e-172	513		NECHADRAFT_96668	XP_003040006.1	724	hypothetical protein NECHADRAFT_96668	75.483	0	998		FGSG_03661	XP_011322038.1	669	hypothetical protein FGSG_03661	53.881	0	723		FPSE_01873	XP_009253267.1	597	hypothetical protein FPSE_01873	52.74	0	618		FVEG_03171	XP_018747154.1	1724	hypothetical protein FVEG_03171	78.841	0	1867
	FuKu00705	YDR216W	ADR1	NP_010502.3	1323	DNA-binding transcription factor ADR1	44.262	2.56e-08	55.5		NCU05242	XP_011394145.1	1033	C2H2 finger domain-containing protein, variant	25.306	2.1e-07	53.1		NECHADRAFT_50389	XP_003039794.1	614	hypothetical protein NECHADRAFT_50389	95.786	0	1231		FGSG_11520	XP_011323107.1	641	hypothetical protein FGSG_11520	64.228	0	788		FPSE_11115	XP_009262507.1	1146	hypothetical protein FPSE_11115	25.982	5.7e-08	55.1		FVEG_00012	XP_018741986.1	499	hypothetical protein FVEG_00012	88.732	0	873
	FuKu00706	---	---	---	---	---	---	---	---		NCU04170	XP_011394624.1	2119	hypothetical protein NCU04170	33.639	2.66e-159	527		NECHADRAFT_50372	XP_003039814.1	1456	hypothetical protein NECHADRAFT_50372, partial	96.461	0	2194		FGSG_10435	XP_011319411.1	1763	hypothetical protein FGSG_10435	76.245	0	1838		FPSE_09748	XP_009261140.1	1747	hypothetical protein FPSE_09748	76.681	0	1845		FVEG_15202	XP_018747164.1	194	carbonic anhydrase	78.836	1.84e-104	303
	FuKu00707	YGR260W	TNA1	NP_011776.1	534	Tna1p	27.202	9.92e-41	152		NCU04568	XP_958667.3	505	pantothenate transporter liz1, partial	42.029	5.88e-122	369		NECHADRAFT_96658	XP_003039793.1	498	predicted protein	97.992	0	1002		FGSG_11519	XP_011323108.1	499	hypothetical protein FGSG_11519	88.618	0	862		FPSE_10124	XP_009261516.1	502	hypothetical protein FPSE_10124	34.263	4.04e-96	302		FVEG_15200	XP_018747160.1	288	hypothetical protein FVEG_15200	46.535	3.1e-80	248
	FuKu00708	---	---	---	---	---	---	---	---		NCU01103	XP_961715.1	174	carbonic anhydrase	44.509	3.11e-50	163		NECHADRAFT_85616	XP_003039807.1	186	hypothetical protein NECHADRAFT_85616	97.849	1.59e-132	374		FGSG_10453	XP_011319432.1	150	hypothetical protein FGSG_10453	82.877	2.57e-85	252		FPSE_10675	XP_009262067.1	214	hypothetical protein FPSE_10675	69.378	1.93e-98	288		FVEG_03176	XP_018747159.1	139	hypothetical protein FVEG_03176	80.734	1.18e-60	185
	FuKu00709	---	---	---	---	---	---	---	---		NCU07943	XP_962459.1	267	DUF218 domain-containing protein	34.471	1.15e-39	141		NECHADRAFT_27983	XP_003039808.1	282	hypothetical protein NECHADRAFT_27983, partial	81.338	8.68e-166	466		FGSG_10465	XP_011319444.1	288	hypothetical protein FGSG_10465	50.167	2.3e-89	271		FPSE_11192	XP_009262584.1	288	hypothetical protein FPSE_11192	48.649	1.17e-87	266		FVEG_03171	XP_018747154.1	1724	hypothetical protein FVEG_03171	56.466	6.73e-83	272
	FuKu00710	---	---	---	---	---	---	---	---		NCU04913	XP_959361.1	149	hypothetical protein NCU04913	46.429	1.34e-34	118		NECHADRAFT_72217	XP_003039809.1	116	hypothetical protein NECHADRAFT_72217	94.828	2.79e-77	226		FGSG_10467	XP_011319446.1	113	hypothetical protein FGSG_10467	75.221	4.16e-60	182		FPSE_11193	XP_009262585.1	113	hypothetical protein FPSE_11193	79.817	2.33e-56	173		FVEG_08649	XP_018755217.1	572	hypothetical protein FVEG_08649	54.519	8.42e-125	372
	FuKu00711	---	---	---	---	---	---	---	---		NCU03646	XP_011394555.1	777	uncharacterized protein NCU03646	41.096	4.09e-39	144		NECHADRAFT_50372	XP_003039814.1	1456	hypothetical protein NECHADRAFT_50372, partial	89.916	5.89e-133	410		FGSG_10435	XP_011319411.1	1763	hypothetical protein FGSG_10435	54.077	3.59e-74	246		FPSE_09748	XP_009261140.1	1747	hypothetical protein FPSE_09748	52.79	1.13e-72	242		FVEG_10085	XP_018757160.1	323	2-dehydropantoate 2-reductase	32.727	1.28e-43	154
	FuKu00712	YIL166C	SOA1	NP_012100.1	542	Soa1p	38.953	4.85e-83	262		NCU07609	XP_962843.2	574	MFS transporter	51.462	1.24e-112	340		NECHADRAFT_49814	XP_003039806.1	594	hypothetical protein NECHADRAFT_49814	83.478	0	560		FGSG_01662	XP_011317487.1	545	hypothetical protein FGSG_01662	44.023	1.29e-96	298		FPSE_11498	XP_009262890.1	545	hypothetical protein FPSE_11498	43.732	5.99e-96	296		FVEG_02394	XP_018745847.1	512	hypothetical protein FVEG_02394	47.262	1.78e-154	457
	FuKu00713	YDL144C	---	NP_010137.2	356	uncharacterized protein YDL144C	30.448	1.33e-25	103		NCU06071	XP_959834.1	362	2-dehydropantoate 2-reductase	31.832	5.04e-41	148		NECHADRAFT_85578	XP_003039988.1	330	hypothetical protein NECHADRAFT_85578	84.545	0	555		FGSG_03952	XP_011321712.1	323	hypothetical protein FGSG_03952	32	1.36e-44	156		FPSE_05322	XP_009256715.1	320	hypothetical protein FPSE_05322	31.288	2.53e-43	153		FVEG_03640	XP_018747740.1	343	hypothetical protein FVEG_03640	88.921	0	603
	FuKu00714	---	---	---	---	---	---	---	---		---	---	---	---	---	---	---		NECHADRAFT_50319	XP_003039985.1	383	hypothetical protein NECHADRAFT_50319	75.833	1.99e-125	377		FGSG_02916	XP_011322885.1	376	hypothetical protein FGSG_02916	56.444	1.84e-80	260		FPSE_06705	XP_009258098.1	495	hypothetical protein FPSE_06705	71.313	0	757		FVEG_05260	XP_018750253.1	732	hypothetical protein FVEG_05260	32.329	2.21e-41	160
	FuKu00715	YBL040C	ERD2	NP_009513.1	219	Erd2p	40.969	8.56e-37	132		NCU03214	XP_965314.3	380	ER lumen protein retaining receptor	60.185	7.88e-130	379		NECHADRAFT_105438	XP_003039980.1	343	hypothetical protein NECHADRAFT_105438	97.959	0	690		FGSG_09163	XP_011328620.1	347	hypothetical protein FGSG_09163	85.591	0	599		FPSE_06834	XP_009258227.1	347	hypothetical protein FPSE_06834	85.591	0	599		FVEG_17396	XP_018760986.1	299	hypothetical protein FVEG_17396	53.443	5.07e-101	302
	FuKu00716	---	---	---	---	---	---	---	---		NCU05115	XP_957101.2	832	hypothetical protein NCU05115	30.077	9.61e-41	159		NECHADRAFT_85603	XP_003040003.1	739	hypothetical protein NECHADRAFT_85603	76.113	0	1162		FGSG_04868	XP_011323333.1	719	hypothetical protein FGSG_04868	32.273	1.31e-42	164		FPSE_04042	XP_009255435.1	742	hypothetical protein FPSE_04042	33.243	1.38e-45	172		---	---	---	---	---	---	---
	FuKu00717	---	---	---	---	---	---	---	---		NCU02847	XP_964137.1	353	hypothetical protein NCU02847	34.081	4.07e-23	96.7		NECHADRAFT_85611	XP_003039804.1	314	hypothetical protein NECHADRAFT_85611	92.675	0	542		FGSG_10997	XP_011325373.1	339	hypothetical protein FGSG_10997	44.969	1.4e-66	214		FPSE_02486	XP_009253880.1	317	hypothetical protein FPSE_02486	46.855	7.16e-76	238		FVEG_11716	XP_018759434.1	667	hypothetical protein FVEG_11716	33.975	6.5e-103	332
	FuKu00718	---	---	---	---	---	---	---	---		---	---	---	---	---	---	---		---	---	---	---	---	---	---		---	---	---	---	---	---	---		---	---	---	---	---	---	---		FVEG_09890	XP_018756946.1	634	hypothetical protein FVEG_09890	26.804	1.8e-54	198
	FuKu00719	---	---	---	---	---	---	---	---		NCU06557	XP_962264.3	844	hypothetical protein NCU06557	21.813	3.35e-12	68.6		NECHADRAFT_85610	XP_003039803.1	697	hypothetical protein NECHADRAFT_85610	72.867	0	1046		FGSG_08071	XP_011320751.1	629	hypothetical protein FGSG_08071	24.929	1.51e-45	171		FPSE_08110	XP_009259503.1	620	hypothetical protein FPSE_08110	26.471	8.74e-38	148		FVEG_13909	XP_018762324.1	401	hypothetical protein FVEG_13909	65.835	0	549
	FuKu00720	---	---	---	---	---	---	---	---		NCU07703	XP_962289.2	408	hypothetical protein NCU07703	32.84	1.78e-39	146		NECHADRAFT_85571	XP_003039983.1	400	hypothetical protein NECHADRAFT_85571	96.75	0	798		FGSG_11348	XP_011325891.1	394	hypothetical protein FGSG_11348	67.819	0	534		FPSE_06367	XP_009257760.1	394	hypothetical protein FPSE_06367	66.25	0	543		FVEG_03642	XP_018747742.1	600	hypothetical protein FVEG_03642	82.696	0	1024
	FuKu00721	---	---	---	---	---	---	---	---		NCU04726	XP_960361.3	1067	beta-N-acetylglucosaminidase	22.936	2.91e-10	62		NECHADRAFT_85563	XP_003039979.1	604	glycoside hydrolase family 3	98.013	0	1225		FGSG_09159	XP_011328626.1	600	hypothetical protein FGSG_09159	81.894	0	1039		FPSE_06829	XP_009258222.1	600	hypothetical protein FPSE_06829	81.894	0	1040		FVEG_03637	XP_018747737.1	188	hypothetical protein FVEG_03637	86.885	1.35e-106	307
	FuKu00722	---	---	---	---	---	---	---	---		NCU02588	XP_011392975.1	189	nuclear movement protein nudC, variant 2	73.514	5.21e-90	264		NECHADRAFT_96644	XP_003039981.1	188	predicted protein	97.826	1e-132	373		FGSG_09165	XP_011328617.1	188	nuclear movement protein nudC	85.89	3.54e-102	295		FPSE_06837	XP_009258230.1	188	hypothetical protein FPSE_06837	85.89	3.6e-102	295		FVEG_09835	XP_018756883.1	467	hypothetical protein FVEG_09835	78.732	0	799
	FuKu00723	YGR260W	TNA1	NP_011776.1	534	Tna1p	31.373	6.93e-74	244		NCU09698	XP_960645.1	502	hypothetical protein NCU09698	68.59	0	646		NECHADRAFT_50508	XP_003039984.1	496	predicted protein	95.968	0	939		FGSG_03889	XP_011321779.1	493	hypothetical protein FGSG_03889	80.769	0	847		FPSE_06585	XP_009257978.1	493	hypothetical protein FPSE_06585	80.972	0	851		FVEG_17443	XP_018761193.1	663	hypothetical protein FVEG_17443	38.782	6.42e-129	398
	FuKu00724	YLR014C	PPR1	NP_013114.1	904	Ppr1p	25.602	2.18e-24	106		NCU07669	XP_962311.3	1101	purine utilization positive regulator	23.83	2.22e-48	182		NECHADRAFT_41005	XP_003051041.1	603	hypothetical protein NECHADRAFT_41005, partial	48.845	0	561		FGSG_05120	XP_011323618.1	963	positive regulator of purine utilization	25.322	3.41e-52	193		FPSE_06516	XP_009257909.1	963	hypothetical protein FPSE_06516	25.286	1.05e-52	195		FVEG_00387	XP_018742491.1	624	STE protein kinase	30.755	2.88e-57	204
	FuKu00725	YOR231W	MKK1	NP_014874.1	508	mitogen-activated protein kinase kinase MKK1	32.571	5.3e-13	69.3		NCU02885	XP_965567.1	602	serine/threonine protein kinase-20	33.459	2.24e-65	225		NECHADRAFT_85599	XP_003040001.1	566	hypothetical protein NECHADRAFT_85599	76.148	0	841		FGSG_00792	XP_011316504.1	623	hypothetical protein FGSG_00792	31.478	8.48e-63	219		FPSE_09221	XP_009260613.1	623	hypothetical protein FPSE_09221	31.478	8.37e-63	219		FVEG_03635	XP_018747731.1	626	hypothetical protein FVEG_03635	82.271	0	935
	FuKu00726	YHR161C	YAP1801	NP_012031.1	637	Yap1801p	37.184	9.6e-50	182		NCU02586	XP_965717.1	639	ENTH domain-containing protein	60.735	0	669		NECHADRAFT_72215	XP_003039982.1	634	hypothetical protein NECHADRAFT_72215	97.48	0	1254		FGSG_09167	XP_011328615.1	623	hypothetical protein FGSG_09167	81.377	0	907		FPSE_06839	XP_009258232.1	623	hypothetical protein FPSE_06839	80.908	0	903		FVEG_03645	XP_018747748.1	847	hypothetical protein FVEG_03645	81.647	0	1425
	FuKu00727	YNL238W	KEX2	NP_014161.1	814	kexin KEX2	40.851	0	544		NCU03219	XP_011393113.1	884	Kex2, variant 2	61.669	0	1021		NECHADRAFT_96635	XP_003039975.1	843	predicted protein	97.272	0	1703		FGSG_09156	XP_011328629.1	852	KEX1 protease precursor	79.008	0	1353		FPSE_06826	XP_009258219.1	843	hypothetical protein FPSE_06826	81.434	0	1405		FVEG_03643	XP_018747743.1	552	hypothetical protein FVEG_03643	85.533	0	969
	FuKu00728	YPR125W	YLH47	NP_015450.1	454	Ylh47p	46.439	4.78e-107	330		NCU03217	XP_965317.1	548	MRS7 family protein	65.185	0	685		NECHADRAFT_63934	XP_003039978.1	552	predicted protein	97.464	0	1108		FGSG_09158	XP_011328627.1	550	hypothetical protein FGSG_09158	83.183	0	905		FPSE_06828	XP_009258221.1	550	hypothetical protein FPSE_06828	83.002	0	903		FVEG_03644	XP_018747744.1	460	sorting nexin-4	92.325	0	852
	FuKu00729	YJL036W	SNX4	NP_012498.1	423	Snx4p	34.491	1.29e-78	252		NCU03218	XP_965318.1	493	PX domain-containing protein	65.849	0	622		NECHADRAFT_63932	XP_003039977.1	459	predicted protein	98.693	0	933		FGSG_09157	XP_011328628.1	460	hypothetical protein FGSG_09157	89.912	0	832		FPSE_06827	XP_009258220.1	460	hypothetical protein FPSE_06827	90.132	0	833		FVEG_03646	XP_018747749.1	315	hypothetical protein FVEG_03646	91.111	0	581
	FuKu00730	YJR077C	MIR1	NP_012611.1	311	Mir1p	50	3.68e-91	276		NCU05390	XP_963478.1	319	mitochondrial phosphate carrier protein	50.671	5.48e-86	263		NECHADRAFT_72198	XP_003039976.1	315	predicted protein	96.508	0	616		FGSG_09155	XP_011328630.1	315	hypothetical protein FGSG_09155	89.524	0	581		FPSE_06825	XP_009258218.1	315	hypothetical protein FPSE_06825	89.841	0	569		FVEG_17565	XP_018761860.1	537	hypothetical protein FVEG_17565	40.435	1.94e-40	146
	FuKu00731	---	---	---	---	---	---	---	---		NCU07448	XP_964635.3	452	hypothetical protein NCU07448	33.333	3.39e-29	113		NECHADRAFT_85575	XP_003039986.1	1124	hypothetical protein NECHADRAFT_85575	74.38	3.98e-119	367		FGSG_03576	XP_011322130.1	683	hypothetical protein FGSG_03576	31.818	6.34e-28	111		FPSE_05644	XP_009257037.1	523	hypothetical protein FPSE_05644	31.818	1.55e-28	112		FVEG_09018	XP_018755705.1	541	hypothetical protein FVEG_09018	31.041	7.07e-60	214
	FuKu00732	---	---	---	---	---	---	---	---		NCU01053	XP_961665.1	849	hypothetical protein NCU01053	50.64	0	828		NECHADRAFT_50192	XP_003040002.1	844	hypothetical protein NECHADRAFT_50192	78.436	0	1385		FGSG_12241	XP_011321083.1	404	hypothetical protein FGSG_12241	41.414	4.04e-76	255		FPSE_00707	XP_009252102.1	841	hypothetical protein FPSE_00707	64.066	0	1110		FVEG_02213	XP_018745559.1	523	N-acetyl-gamma-glutamyl-phosphate reductase	64.016	0	631
	FuKu00733	YER069W	ARG5,6	NP_010992.1	863	bifunctional acetylglutamate kinase/N-acetyl-gamma-glutamyl-phosphate reductase	49.881	7.31e-134	410		NCU00567	XP_011392783.1	871	Arg-6 protein	58.462	3.23e-172	511		NECHADRAFT_103816	XP_003052679.1	486	predicted protein	70.045	0	620		FGSG_08426	XP_011320348.1	527	hypothetical protein FGSG_08426	66.808	0	617		FPSE_05035	XP_009256428.1	527	hypothetical protein FPSE_05035	66.808	0	617		FVEG_10896	XP_018758260.1	513	hypothetical protein FVEG_10896	43.711	6.68e-138	411
	FuKu00734	---	---	---	---	---	---	---	---		---	---	---	---	---	---	---		NECHADRAFT_50078	XP_003039789.1	494	hypothetical protein NECHADRAFT_50078	96.356	0	998		FGSG_11446	XP_011325775.1	513	hypothetical protein FGSG_11446	41.736	4.16e-131	393		FPSE_05432	XP_009256825.1	495	hypothetical protein FPSE_05432	41.189	8.38e-131	392		FVEG_11096	XP_018758508.1	411	branched-chain amino acid aminotransferase	47.059	4.21e-116	347
	FuKu00735	YJR148W	BAT2	NP_012682.1	376	branched-chain-amino-acid transaminase BAT2	39.642	6.3e-79	249		NCU04292	XP_961082.2	414	branched-chain-amino-acid aminotransferase	44.987	7.59e-112	336		NECHADRAFT_50036	XP_003039790.1	391	hypothetical protein NECHADRAFT_50036	93.606	0	750		FGSG_04570	XP_011321015.1	407	hypothetical protein FGSG_04570	45.78	2.14e-113	340		FPSE_10806	XP_009262198.1	408	hypothetical protein FPSE_10806	45.34	7.79e-114	341		FVEG_14093	XP_018762187.1	465	hypothetical protein FVEG_14093	38.269	2.12e-85	291
	FuKu00736	YGR233C	PHO81	NP_011749.3	1178	Pho81p	24.38	7.7e-05	45.8		NCU05316	XP_961929.3	1696	pfs domain-containing protein	23.203	5.35e-10	63.9		NECHADRAFT_102067	XP_003040135.1	1962	hypothetical protein NECHADRAFT_102067	34.071	0	986		FGSG_01799	XP_011317639.1	1801	hypothetical protein FGSG_01799	25.611	3.93e-104	370		FPSE_00694	XP_009252089.1	1974	hypothetical protein FPSE_00694	26.828	0	626		FVEG_00388	XP_018742492.1	400	hypothetical protein FVEG_00388	27.778	1.53e-20	91.3
	FuKu00737	---	---	---	---	---	---	---	---		NCU02886	XP_965568.2	396	hypothetical protein NCU02886	36.842	1.56e-20	90.5		NECHADRAFT_85600	XP_003039799.1	372	hypothetical protein NECHADRAFT_85600	73.727	0	521		FGSG_11825	XP_011316503.1	399	hypothetical protein FGSG_11825	33.913	2.38e-19	87.4		FPSE_09222	XP_009260614.1	399	hypothetical protein FPSE_09222	33.913	2.28e-19	87.4		FVEG_13439	XP_018761631.1	601	hypothetical protein FVEG_13439	41.274	9.96e-71	244
	FuKu00738	---	---	---	---	---	---	---	---		---	---	---	---	---	---	---		NECHADRAFT_89223	XP_003039430.1	399	hypothetical protein NECHADRAFT_89223	40.86	1.44e-30	124		FGSG_12210	XP_011320938.1	596	hypothetical protein FGSG_12210	43.602	8.97e-69	238		FPSE_06800	XP_009258193.1	427	hypothetical protein FPSE_06800	52.406	1.01e-46	171		FVEG_03641	XP_018747741.1	268	adenylate kinase	85.556	4.66e-160	449
	FuKu00739	YER170W	ADK2	NP_011097.3	225	adenylate kinase ADK2	41.129	5.38e-60	191		NCU03216	XP_965316.1	273	adenylate kinase	69.231	3.56e-133	380		NECHADRAFT_105437	XP_003039785.1	269	predicted protein	97.77	0	537		FGSG_09162	XP_011328621.1	268	hypothetical protein FGSG_09162	82.963	4.97e-159	446		FPSE_06833	XP_009258226.1	268	hypothetical protein FPSE_06833	82.593	1.28e-158	445		FVEG_08283	XP_018754753.1	503	hypothetical protein FVEG_08283	46.421	1.14e-148	438
	FuKu00740	YGR138C	TPO2	NP_011654.1	614	spermine transporter	34.735	4.4e-69	233		NCU03402	XP_956849.3	893	membrane transporter	42.405	2.92e-99	320		NECHADRAFT_24053	XP_003039791.1	437	hypothetical protein NECHADRAFT_24053, partial	90.293	0	784		FGSG_06916	XP_011326583.1	503	hypothetical protein FGSG_06916	47.527	2.68e-147	434		FPSE_11744	XP_009263136.1	503	hypothetical protein FPSE_11744	48.373	6.3e-149	438		FVEG_03649	XP_018747752.1	621	hypothetical protein FVEG_03649	78.571	0	1005
	FuKu00741	YLR451W	LEU3	NP_013556.3	886	leucine-responsive transcriptional regulator LEU3	44.444	3.5e-05	44.7		NCU02094	XP_011392932.1	719	VAD-2, variant	24.11	9.92e-11	63.5		NECHADRAFT_49878	XP_003039782.1	615	predicted protein	97.236	0	1245		FGSG_09147	XP_011328639.1	606	hypothetical protein FGSG_09147	79.085	0	998		FPSE_06813	XP_009258206.1	606	hypothetical protein FPSE_06813	78.922	0	993		FVEG_03638	XP_018747738.1	635	hypothetical protein FVEG_03638	62.575	0	660
	FuKu00742	---	---	---	---	---	---	---	---		NCU03212	XP_965312.1	735	hypothetical protein NCU03212	39.779	1.22e-64	228		NECHADRAFT_50042	XP_003039787.1	666	hypothetical protein NECHADRAFT_50042	91.473	0	931		FGSG_09164	XP_011328618.1	659	hypothetical protein FGSG_09164	58.912	0	604		FPSE_06836	XP_009258229.1	656	hypothetical protein FPSE_06836	58.974	0	600		FVEG_03639	XP_018747739.1	263	hypothetical protein FVEG_03639	75.188	1.82e-148	419
	FuKu00743	YJR061W	MNN14	NP_012595.1	935	Mnn14p	29.299	5.92e-13	66.6		NCU03213	XP_965313.2	272	mannosylphosphorylation protein	59.009	5.03e-95	283		NECHADRAFT_50492	XP_003039786.1	223	hypothetical protein NECHADRAFT_50492	97.196	2.22e-157	440		FGSG_01615	XP_011317438.1	314	hypothetical protein FGSG_01615	36.087	1.27e-50	170		FPSE_06835	XP_009258228.1	263	hypothetical protein FPSE_06835	69.663	2.64e-137	390		FVEG_03636	XP_018747735.1	363	CDK-activating kinase assembly factor MAT1	79.946	0	590
	FuKu00744	YDR460W	TFB3	NP_010748.3	321	TFIIH/NER complex subunit TFB3	35.494	1.44e-54	183		NCU02587	XP_965718.1	362	RNA polymerase II transcription factor B subunit 3	51.515	3.16e-107	321		NECHADRAFT_85569	XP_003039788.1	368	predicted protein	92.683	0	686		FGSG_09166	XP_011328616.1	364	hypothetical protein FGSG_09166	81.351	0	604		FPSE_06838	XP_009258231.1	364	hypothetical protein FPSE_06838	81.081	0	604		FVEG_16507	XP_018755734.1	167	hypothetical protein FVEG_16507	38.776	1.06e-25	100
	FuKu00745	---	---	---	---	---	---	---	---		---	---	---	---	---	---	---		NECHADRAFT_85559	XP_003039783.1	262	hypothetical protein NECHADRAFT_85559	66.031	2.68e-100	296		FGSG_02670	XP_011318621.1	234	hypothetical protein FGSG_02670	33.735	3.08e-18	80.1		FPSE_00378	XP_009251773.1	246	hypothetical protein FPSE_00378	36.747	8.64e-25	99.4		FVEG_10818	XP_018758166.1	489	hypothetical protein FVEG_10818	65.35	1.28e-143	425
	FuKu00746	YOR192C-B	---	NP_058185.3	1770	gag-pol fusion protein	29.752	2.18e-06	48.5		NCU04421	XP_011394101.1	472	annexin XIV, variant	37.536	1.44e-66	224		NECHADRAFT_96633	XP_003039972.1	428	hypothetical protein NECHADRAFT_96633	81.141	0	630		FGSG_00986	XP_011316733.1	452	hypothetical protein FGSG_00986	35.279	7.76e-61	208		FPSE_02132	XP_009253526.1	486	hypothetical protein FPSE_02132	62.712	4.59e-157	459		FVEG_03658	XP_018747763.1	228	hypothetical protein FVEG_03658	80.66	9.72e-126	359
	FuKu00747	---	---	---	---	---	---	---	---		---	---	---	---	---	---	---		NECHADRAFT_85539	XP_003039966.1	250	hypothetical protein NECHADRAFT_85539	95.69	1.53e-165	460		---	---	---	---	---	---	---		---	---	---	---	---	---	---		FVEG_03168	XP_018747151.1	299	hypothetical protein FVEG_03168	28.151	8.44e-29	113
	FuKu00748	---	---	---	---	---	---	---	---		NCU06945	XP_958051.1	309	hypothetical protein NCU06945	29.388	2e-24	100		NECHADRAFT_85521	XP_003039957.1	306	hypothetical protein NECHADRAFT_85521	87.213	0	561		FGSG_12348	XP_011321721.1	304	hypothetical protein FGSG_12348	28.516	3.88e-29	113		FPSE_05330	XP_009256723.1	291	hypothetical protein FPSE_05330	27.734	1.9e-28	111		FVEG_16970	XP_018758556.1	754	CMGC protein kinase	26.543	2.89e-14	75.9
	FuKu00749	YPR161C	SGV1	NP_015487.1	657	cyclin-dependent serine/threonine protein kinase SGV1	26.042	1.57e-05	46.2		NCU11331	XP_001728179.1	427	hypothetical protein NCU11331	21.037	4.01e-07	51.6		NECHADRAFT_86595	XP_003042460.1	837	predicted protein	24.122	2e-11	66.6		FGSG_07812	XP_011327637.1	731	hypothetical protein FGSG_07812	32.091	9.42e-86	287		FPSE_10521	XP_009261913.1	797	hypothetical protein FPSE_10521	24.038	1.61e-10	63.2		FVEG_16574	XP_018756249.1	1601	AGC/PKA protein kinase	41.589	4.58e-176	553
	FuKu00750	YIL112W	HOS4	NP_012154.1	1083	Hos4p	36.975	1.65e-10	62.8		NCU05316	XP_961929.3	1696	pfs domain-containing protein	35.405	2.29e-113	380		NECHADRAFT_85540	XP_003039967.1	785	hypothetical protein NECHADRAFT_85540	67.742	0	1100		FGSG_11425	XP_011325800.1	1223	hypothetical protein FGSG_11425	47.226	0	572		FPSE_06989	XP_009258382.1	1135	hypothetical protein FPSE_06989	33.884	3.17e-120	393		FVEG_10212	XP_018757314.1	329	hypothetical protein FVEG_10212	38.854	3.91e-70	226
	FuKu00751	---	---	---	---	---	---	---	---		NCU00873	XP_964789.1	346	hypothetical protein NCU00873	45.57	9.07e-98	297		NECHADRAFT_85528	XP_003039960.1	374	hypothetical protein NECHADRAFT_85528	93.867	0	729		FGSG_09450	XP_011328281.1	294	hypothetical protein FGSG_09450	38.768	9.04e-59	194		FPSE_07547	XP_009258940.1	297	hypothetical protein FPSE_07547	38.652	7.89e-61	200		FVEG_09064	XP_018755761.1	527	hypothetical protein FVEG_09064	35.882	5.19e-103	322
	FuKu00752	YIL120W	QDR1	NP_012146.1	563	multidrug transporter	29.697	1.02e-66	226		NCU00875	XP_964791.2	535	hypothetical protein NCU00875	54.219	1.98e-167	487		NECHADRAFT_50131	XP_003039959.1	497	hypothetical protein NECHADRAFT_50131	90.909	0	918		FGSG_10579	XP_011319578.1	518	hypothetical protein FGSG_10579	40.664	1.48e-113	348		FPSE_01047	XP_009252442.1	543	hypothetical protein FPSE_01047	38.934	3.19e-102	320		FVEG_05896	XP_018751126.1	376	hypothetical protein FVEG_05896	39.432	3.4e-62	206
	FuKu00753	---	---	---	---	---	---	---	---		---	---	---	---	---	---	---		NECHADRAFT_50453	XP_003039958.1	362	hypothetical protein NECHADRAFT_50453	67.127	2.54e-163	464		FGSG_11577	XP_011323044.1	359	hypothetical protein FGSG_11577	42.192	2.03e-88	273		FPSE_00949	XP_009252344.1	282	hypothetical protein FPSE_00949	31.073	7.71e-42	149		FVEG_13073	XP_018761192.1	483	hypothetical protein FVEG_13073	36.042	3.68e-88	281
	FuKu00754	---	---	---	---	---	---	---	---		NCU04771	XP_011394908.1	502	fructosyl-amino acid oxidase, variant	25.793	5.56e-22	97.8		NECHADRAFT_52094	XP_003042723.1	490	hypothetical protein NECHADRAFT_52094	63.711	0	680		FGSG_03154	XP_011322612.1	440	hypothetical protein FGSG_03154	25.873	9.11e-37	140		FPSE_01721	XP_009253116.1	431	hypothetical protein FPSE_01721	27.801	4.67e-36	138		FVEG_11646	XP_018759352.1	134	endoribonuclease L-PSP	39.815	1.8e-23	90.1
	FuKu00755	YER057C	HMF1	NP_010978.3	129	putative isoleucine biosynthesis protein HMF1	35	1.66e-15	67.4		NCU10226	XP_959923.2	135	mmf1	47.414	1.28e-30	108		NECHADRAFT_53948	XP_003047286.1	129	hypothetical protein NECHADRAFT_53948	44.444	2.46e-29	105		FGSG_11457	XP_011325761.1	129	mmf1	44.86	1.34e-25	95.1		FPSE_03424	XP_009254818.1	135	hypothetical protein FPSE_03424	44.643	1.04e-24	93.2		FVEG_08897	XP_018755525.1	547	hypothetical protein FVEG_08897	33.719	3.92e-74	247
	FuKu00756	---	---	---	---	---	---	---	---		NCU00825	XP_964368.2	678	hypothetical protein NCU00825	25.411	2.52e-32	130		NECHADRAFT_85518	XP_003039956.1	509	hypothetical protein NECHADRAFT_85518	75.238	0	809		FGSG_09137	XP_011328649.1	534	hypothetical protein FGSG_09137	31.53	1.01e-73	245		FPSE_10934	XP_009262326.1	526	hypothetical protein FPSE_10934	33.526	3.07e-77	254		FVEG_12536	XP_018760474.1	395	hypothetical protein FVEG_12536	36.269	8.06e-79	250
	FuKu00757	YLR228C	ECM22	NP_013329.1	814	Ecm22p	35.398	2.74e-08	53.5		NCU10597	XP_001728451.2	914	hypothetical protein NCU10597	27.326	2.01e-29	120		NECHADRAFT_85547	XP_003039971.1	369	hypothetical protein NECHADRAFT_85547	87.425	0	592		FGSG_04873	XP_011323338.1	400	hypothetical protein FGSG_04873	32.308	6.04e-56	190		FPSE_04010	XP_009255403.1	406	hypothetical protein FPSE_04010	31.738	4.76e-54	185		FVEG_07426	XP_018753472.1	134	hypothetical protein FVEG_07426	54.478	1.52e-47	153
	FuKu00758	YIL051C	MMF1	NP_012213.3	145	isoleucine biosynthesis protein MMF1	26.549	1.5e-07	45.8		NCU09331	XP_963925.2	162	HMF1	32.143	2.35e-09	51.6		NECHADRAFT_9618	XP_003039968.1	133	hypothetical protein NECHADRAFT_9618, partial	88.722	5.07e-89	258		FGSG_02159	XP_011318041.1	134	hypothetical protein FGSG_02159	54.478	5.71e-48	153		FPSE_00584	XP_009251979.1	134	hypothetical protein FPSE_00584	54.478	7.05e-48	153		FVEG_10104	XP_018757178.1	355	hypothetical protein FVEG_10104	43.491	8.06e-83	258
	FuKu00759	YBR145W	ADH5	NP_009703.3	351	alcohol dehydrogenase ADH5	26.383	3.16e-15	73.6		NCU04940	XP_959388.1	347	reticulon-4-interacting protein 1	43.109	1.48e-86	267		NECHADRAFT_50493	XP_003039970.1	336	hypothetical protein NECHADRAFT_50493	91.369	0	637		FGSG_03913	XP_011321755.1	348	hypothetical protein FGSG_03913	41.888	5.79e-85	263		FPSE_05363	XP_009256756.1	348	hypothetical protein FPSE_05363	42.308	1.74e-78	246		FVEG_11865	XP_018759625.1	665	hypothetical protein FVEG_11865	32.576	8.4e-49	178
	FuKu00760	YLR098C	CHA4	NP_013199.1	648	Cha4p	24.638	5.62e-23	100		NCU08294	XP_962507.3	1090	nitrogen assimilation transcription factor nit-4	28.871	4.77e-36	142		NECHADRAFT_85544	XP_003039969.1	726	hypothetical protein NECHADRAFT_85544	83.466	0	865		FGSG_03929	XP_011321738.1	885	hypothetical protein FGSG_03929	30.872	7.73e-34	135		FPSE_07163	XP_009258556.1	896	hypothetical protein FPSE_07163	26.707	2.32e-35	139		FVEG_09103	XP_018755814.1	472	hypothetical protein FVEG_09103	31.273	4.73e-35	131
	FuKu00761	YOR322C	LDB19	NP_014967.3	818	Ldb19p	30.769	9.47e-05	41.2		NCU09514	XP_958509.1	565	hypothetical protein NCU09514	31.034	8.54e-29	114		NECHADRAFT_50344	XP_003039955.1	373	hypothetical protein NECHADRAFT_50344	82.558	3.37e-158	447		FGSG_02489	XP_011318417.1	477	hypothetical protein FGSG_02489	30.435	2.31e-33	125		FPSE_01914	XP_009253308.1	477	hypothetical protein FPSE_01914	30.797	3.2e-34	128		FVEG_07619	XP_018753738.1	530	hypothetical protein FVEG_07619	24.501	6.86e-17	83.6
	FuKu00762	YGR055W	MUP1	NP_011569.1	574	Mup1p	23.355	1.18e-13	71.6		NCU10675	XP_001728196.2	607	methionine permease	27.327	5.14e-24	105		NECHADRAFT_105220	XP_003043906.1	679	hypothetical protein NECHADRAFT_105220	28.981	2.19e-23	104		FGSG_07814	XP_011327639.1	433	hypothetical protein FGSG_07814	45.604	7.87e-34	133		FPSE_11211	XP_009262603.1	696	hypothetical protein FPSE_11211	28.385	1.11e-26	114		FVEG_16412	XP_018755325.1	1150	serine/threonine protein kinase	35.639	1.09e-71	254
	FuKu00763	---	---	---	---	---	---	---	---		NCU06583	XP_961943.3	1267	serine/threonine protein kinase-44	35.294	9.91e-56	206		NECHADRAFT_85531	XP_003039961.1	728	hypothetical protein NECHADRAFT_85531	70.788	0	1051		FGSG_02152	XP_011318033.1	1115	hypothetical protein FGSG_02152	33.803	1.37e-46	177		FPSE_10517	XP_009261909.1	996	hypothetical protein FPSE_10517	35.405	4.58e-56	206		FVEG_16984	XP_018758671.1	1750	hypothetical protein FVEG_16984	24.681	9.92e-05	43.5
	FuKu00764	---	---	---	---	---	---	---	---		NCU04881	XP_957922.2	1201	hypothetical protein NCU04881	30.688	1.35e-08	54.7		NECHADRAFT_101795	XP_003039965.1	504	hypothetical protein NECHADRAFT_101795	72.812	2.66e-166	475		FGSG_09129	XP_011328659.1	1707	hypothetical protein FGSG_09129	30	9.43e-06	45.8		FPSE_04026	XP_009255419.1	710	hypothetical protein FPSE_04026	36.957	7.82e-06	46.2		FVEG_11690	XP_018759404.1	752	hypothetical protein FVEG_11690	38.97	6.07e-166	501
	FuKu00765	---	---	---	---	---	---	---	---		---	---	---	---	---	---	---		NECHADRAFT_52602	XP_003042078.1	691	hypothetical protein NECHADRAFT_52602	39.13	6.13e-147	449		FGSG_11071	XP_011325287.1	771	hypothetical protein FGSG_11071	38.661	5.07e-160	486		FPSE_07461	XP_009258854.1	771	hypothetical protein FPSE_07461	37.842	2.9e-158	481		FVEG_11298	XP_018758774.1	471	hypothetical protein FVEG_11298	23.313	2.72e-06	48.9
	FuKu00766	---	---	---	---	---	---	---	---		NCU01491	XP_955924.1	497	hypothetical protein NCU01491	24.845	1.23e-07	52.4		NECHADRAFT_63053	XP_003048512.1	470	hypothetical protein NECHADRAFT_63053	27.711	4.74e-07	50.8		---	---	---	---	---	---	---		---	---	---	---	---	---	---		FVEG_12457	XP_018760375.1	412	beta-lactamase	37.313	2.32e-06	43.5
	FuKu00767	---	---	---	---	---	---	---	---		NCU09402	XP_958745.1	474	hypothetical protein NCU09402	43.333	2.79e-11	57.4		NECHADRAFT_95783	XP_003048548.1	394	hypothetical protein NECHADRAFT_95783	46.269	2.09e-13	63.5		FGSG_07702	XP_011327501.1	414	hypothetical protein FGSG_07702	33.824	5.61e-07	44.7		FPSE_05503	XP_009256896.1	412	hypothetical protein FPSE_05503	38.806	6.79e-07	44.7		FVEG_13072	XP_018761191.1	527	hypothetical protein FVEG_13072	51.613	7.1e-18	77.8
	FuKu00768	YOL103W	ITR2	NP_014538.2	609	myo-inositol transporter ITR2	28.986	5.02e-05	38.9		NCU01494	XP_955927.2	674	MFS sugar transporter	35.185	6.9e-07	45.4		NECHADRAFT_52092	XP_003042724.1	509	hypothetical protein NECHADRAFT_52092	56.522	7.51e-24	94.4		FGSG_08019	XP_011320810.1	561	hypothetical protein FGSG_08019	28.889	7.4e-12	60.1		FPSE_02352	XP_009253746.1	545	hypothetical protein FPSE_02352	28.889	4.23e-12	60.8		FVEG_13917	XP_018762335.1	189	hypothetical protein FVEG_13917	70.899	1.62e-104	301
	FuKu00769	---	---	---	---	---	---	---	---		---	---	---	---	---	---	---		NECHADRAFT_72193	XP_003039774.1	188	hypothetical protein NECHADRAFT_72193	89.418	3.4e-124	351		FGSG_08049	XP_011320775.1	189	hypothetical protein FGSG_08049	68.783	2.99e-100	290		FPSE_02322	XP_009253716.1	189	hypothetical protein FPSE_02322	67.725	7.93e-99	286		FVEG_03664	XP_018747769.1	345	hypothetical protein FVEG_03664	68.923	1.71e-162	461
	FuKu00770	YGR238C	KEL2	NP_011754.3	882	Kel2p	26.047	1.31e-06	48.1		---	---	---	---	---	---	---		NECHADRAFT_50289	XP_003039779.1	343	hypothetical protein NECHADRAFT_50289	88.081	0	615		FGSG_09142	XP_011328644.1	344	hypothetical protein FGSG_09142	69.846	2.89e-166	471		FPSE_06809	XP_009258202.1	344	hypothetical protein FPSE_06809	68.923	1.4e-164	466		FVEG_11647	XP_018759354.1	755	beta-N-acetylhexosaminidase	33.624	2.55e-105	341
	FuKu00771	---	---	---	---	---	---	---	---		NCU10852	XP_011393314.1	628	exochitinase	24.026	3.07e-08	55.8		NECHADRAFT_50509	XP_003039780.1	547	hypothetical protein NECHADRAFT_50509	88.454	0	992		FGSG_13883	XP_011325419.1	761	hypothetical protein FGSG_13883	38.812	3.76e-100	327		FPSE_10962	XP_009262354.1	761	hypothetical protein FPSE_10962	32.999	5.55e-99	323		FVEG_03667	XP_018747773.1	622	hypothetical protein FVEG_03667	74.262	0	961
	FuKu00772	YBR208C	DUR1,2	NP_009767.1	1835	bifunctional urea carboxylase/allophanate hydrolase	36.552	5.42e-15	76.6		NCU04092	XP_956088.1	625	N-acylethanolamine amidohydrolase	54.194	0	677		NECHADRAFT_72189	XP_003039772.1	621	hypothetical protein NECHADRAFT_72189	92.097	0	1194		FGSG_09140	XP_011328646.1	614	hypothetical protein FGSG_09140	73.849	0	956		FPSE_06806	XP_009258199.1	614	hypothetical protein FPSE_06806	73.849	0	954		---	---	---	---	---	---	---
	FuKu00773	---	---	---	---	---	---	---	---		---	---	---	---	---	---	---		NECHADRAFT_85549	XP_003039778.1	298	hypothetical protein NECHADRAFT_85549	74.351	6.93e-165	464		FGSG_08204	XP_011320603.1	364	hypothetical protein FGSG_08204	25.781	3.24e-05	43.9		FPSE_09605	XP_009260997.1	524	hypothetical protein FPSE_09605	27.132	2.09e-05	44.7		FVEG_11952	XP_018759735.1	1438	hypothetical protein FVEG_11952	32.584	2.16e-90	322
	FuKu00774	---	---	---	---	---	---	---	---		NCU04526	XP_956937.1	279	hypothetical protein NCU04526	35.039	3.58e-39	149		NECHADRAFT_106409	XP_003039769.1	1484	hypothetical protein NECHADRAFT_106409	90.909	0	2591		FGSG_06238	XP_011324885.1	1394	hypothetical protein FGSG_06238	41.455	0	785		FPSE_00951	XP_009252346.1	1466	hypothetical protein FPSE_00951	41.114	0	839		FVEG_03657	XP_018747762.1	580	gamma-glutamyltransferase	75.043	0	924
	FuKu00775	YLR299W	ECM38	NP_013402.1	660	gamma-glutamyltransferase	32.977	3.34e-71	242		NCU01753	XP_957176.3	594	gamma-glutamyltranspeptidase	47.491	4.34e-176	514		NECHADRAFT_96628	XP_003039773.1	568	hypothetical protein NECHADRAFT_96628	94.366	0	1117		FGSG_09141	XP_011328645.1	595	hypothetical protein FGSG_09141	70.134	0	869		FPSE_06808	XP_009258201.1	580	hypothetical protein FPSE_06808	71.256	0	873		FVEG_10210	XP_018757312.1	1592	hypothetical protein FVEG_10210	29.883	0	610
	FuKu00776	---	---	---	---	---	---	---	---		NCU00874	XP_011392840.1	1506	hypothetical protein NCU00874	37.525	0	893		NECHADRAFT_50281	XP_003039770.1	1406	hypothetical protein NECHADRAFT_50281, partial	82.373	0	2415		FGSG_13586	XP_011328279.1	1030	hypothetical protein FGSG_13586	28.461	1.26e-119	403		FPSE_07545	XP_009258938.1	1984	hypothetical protein FPSE_07545	30.571	0	613		FVEG_15755	XP_018751110.1	1500	hypothetical protein FVEG_15755	38.722	0	1013
	FuKu00777	---	---	---	---	---	---	---	---		---	---	---	---	---	---	---		NECHADRAFT_82646	XP_003049358.1	2237	hypothetical protein NECHADRAFT_82646	27.382	3.95e-89	320		FGSG_08097	XP_011320723.1	2219	hypothetical protein FGSG_08097	25.965	3.25e-56	214		FPSE_06755	XP_009258148.1	2336	hypothetical protein FPSE_06755	25.234	8.71e-75	275		FVEG_02331	XP_018745745.1	177	hypothetical protein FVEG_02331	69.481	6.68e-75	225
	FuKu00778	---	---	---	---	---	---	---	---		NCU05498	XP_960460.1	180	hypothetical protein NCU05498	56.376	2.09e-55	175		NECHADRAFT_102852	XP_003039771.1	165	hypothetical protein NECHADRAFT_102852	81.757	1.07e-83	247		FGSG_08359	XP_011320421.1	178	hypothetical protein FGSG_08359	63.584	1.7e-70	213		FPSE_08971	XP_009260363.1	177	hypothetical protein FPSE_08971	67.32	1.82e-72	218		---	---	---	---	---	---	---
	FuKu00779	---	---	---	---	---	---	---	---		---	---	---	---	---	---	---		NECHADRAFT_85523	XP_003039767.1	169	predicted protein	58.376	2.68e-75	226		---	---	---	---	---	---	---		---	---	---	---	---	---	---		FVEG_06456	XP_018751985.1	197	synaptobrevin like ykt6	72.081	1.53e-101	294
	FuKu00780	YKL196C	YKT6	NP_012725.1	200	palmitoyltransferase YKT6	49.5	2.11e-66	203		NCU08973	XP_959001.2	198	SNARE protein Ykt6	56.061	8.77e-74	223		NECHADRAFT_105433	XP_003039776.1	189	predicted protein	81.726	5.25e-110	315		FGSG_06394	XP_011325056.1	197	hypothetical protein FGSG_06394	72.589	6.39e-103	297		FPSE_05838	XP_009257231.1	197	hypothetical protein FPSE_05838	72.589	6.5e-103	297		---	---	---	---	---	---	---
	FuKu00781	---	---	---	---	---	---	---	---		---	---	---	---	---	---	---		---	---	---	---	---	---	---		FGSG_07813	XP_011327638.1	439	hypothetical protein FGSG_07813	53.846	2.91e-20	86.3		---	---	---	---	---	---	---		FVEG_03680	XP_018747789.1	239	hypothetical protein FVEG_03680	34.351	1.49e-40	142
	FuKu00782	---	---	---	---	---	---	---	---		---	---	---	---	---	---	---		NECHADRAFT_85510	XP_003039952.1	264	hypothetical protein NECHADRAFT_85510	95.455	0	520		FGSG_13525	XP_011328607.1	239	hypothetical protein FGSG_13525	37.121	1.79e-43	149		FPSE_03437	XP_009254831.1	239	hypothetical protein FPSE_03437	35.985	9.22e-42	145		FVEG_15320	XP_018747804.1	1292	hypothetical protein FVEG_15320	78.653	0	2066
	FuKu00783	YOL138C	RTC1	NP_014503.2	1341	Rtc1p	22.222	2.11e-18	89.7		NCU08632	XP_964840.1	1445	hypothetical protein NCU08632	47.151	0	1019		NECHADRAFT_63910	XP_003039953.1	1301	hypothetical protein NECHADRAFT_63910	97.005	0	2585		FGSG_09135	XP_011328651.1	1305	hypothetical protein FGSG_09135	76.169	0	1989		FPSE_06801	XP_009258194.1	1287	hypothetical protein FPSE_06801	76.398	0	1994		FVEG_03676	XP_018747783.1	613	hypothetical protein FVEG_03676	77.724	0	973
	FuKu00784	---	---	---	---	---	---	---	---		NCU02846	XP_964136.1	731	hypothetical protein NCU02846	46.452	7.21e-173	512		NECHADRAFT_96615	XP_003039947.1	619	hypothetical protein NECHADRAFT_96615	96.769	0	1236		FGSG_09180	XP_011328600.1	625	hypothetical protein FGSG_09180	77.564	0	970		---	---	---	---	---	---	---		FVEG_03679	XP_018747786.1	457	hypothetical protein FVEG_03679	53.533	1.65e-180	516
	FuKu00785	YML099C	ARG81	NP_013610.1	880	Arg81p	33.708	1.21e-06	48.9		NCU02307	XP_959951.3	743	hypothetical protein NCU02307	41.509	6.64e-07	50.4		NECHADRAFT_101789	XP_003039951.1	457	hypothetical protein NECHADRAFT_101789	94.805	0	907		FGSG_09177	XP_011328603.1	518	hypothetical protein FGSG_09177	56.912	0	530		FPSE_03440	XP_009254834.1	590	hypothetical protein FPSE_03440	51.804	1.22e-139	416		FVEG_10693	XP_018758006.1	446	hypothetical protein FVEG_10693	46.882	8.7e-137	404
	FuKu00786	YOL119C	MCH4	NP_014522.1	501	Mch4p	32.962	2.7e-70	232		NCU06167	XP_960029.1	502	MFS monocarboxylate transporter	36.636	8.78e-73	239		NECHADRAFT_72176	XP_003039753.1	438	hypothetical protein NECHADRAFT_72176	96.575	0	850		FGSG_10506	XP_011319498.1	444	hypothetical protein FGSG_10506	47.733	2.85e-132	391		FPSE_07843	XP_009259236.1	445	hypothetical protein FPSE_07843	48.14	4.83e-135	399		FVEG_15793	XP_018751286.1	481	hypothetical protein FVEG_15793	32.5	6.76e-57	197
	FuKu00787	---	---	---	---	---	---	---	---		NCU02931	XP_965613.2	662	hypothetical protein NCU02931	26.923	1.04e-05	46.6		NECHADRAFT_85486	XP_003039937.1	321	hypothetical protein NECHADRAFT_85486	72.5	5.53e-165	470		FGSG_10520	XP_011319513.1	329	hypothetical protein FGSG_10520	31.475	7.12e-36	135		FPSE_03407	XP_009254801.1	519	hypothetical protein FPSE_03407	27.484	2.57e-38	145		FVEG_00874	XP_018743314.1	594	hypothetical protein FVEG_00874	31.973	8.1e-88	286
	FuKu00788	YHR064C	SSZ1	NP_011931.2	538	Ssz1p	22.798	4.94e-06	47.4		NCU04396	XP_957473.1	602	hypothetical protein NCU04396	32.904	1.15e-86	283		NECHADRAFT_88549	XP_003044141.1	428	hypothetical protein NECHADRAFT_88549	88.365	0	577		FGSG_04419	XP_011321186.1	636	hypothetical protein FGSG_04419	31.351	2.97e-85	280		FPSE_10232	XP_009261624.1	636	hypothetical protein FPSE_10232	31.351	3.18e-85	280		FVEG_13162	XP_018761304.1	666	hypothetical protein FVEG_13162	45.051	1.32e-166	497
	FuKu00789	YKL015W	PUT3	NP_012910.1	979	Put3p	22.892	3.13e-19	90.5		NCU07139	XP_960322.2	805	BEAK-2	23.041	4.4e-16	80.9		NECHADRAFT_85516	XP_003039763.1	718	hypothetical protein NECHADRAFT_85516	88.719	0	1297		FGSG_02825	XP_011322986.1	623	hypothetical protein FGSG_02825	43.158	2.94e-153	460		FPSE_05566	XP_009256959.1	683	hypothetical protein FPSE_05566	45.965	1.5e-165	494		FVEG_03678	XP_018747785.1	827	hypothetical protein FVEG_03678	92.019	0	1501
	FuKu00790	YLR098C	CHA4	NP_013199.1	648	Cha4p	23.208	1.98e-06	49.3		NCU08294	XP_962507.3	1090	nitrogen assimilation transcription factor nit-4	25.05	4.21e-26	114		NECHADRAFT_49835	XP_003039950.1	819	predicted protein	99.267	0	1680		FGSG_09178	XP_011328602.1	819	hypothetical protein FGSG_09178	90.777	0	1542		FPSE_03441	XP_009254835.1	819	hypothetical protein FPSE_03441	91.141	0	1548		FVEG_00082	XP_018742084.1	417	hypothetical protein FVEG_00082	31.556	9.14e-28	109
	FuKu00791	YLR228C	ECM22	NP_013329.1	814	Ecm22p	48.148	3.55e-09	54.3		NCU00017	XP_957004.1	809	hypothetical protein NCU00017	31.132	4.13e-24	100		NECHADRAFT_85498	XP_003039757.1	233	hypothetical protein NECHADRAFT_85498	85.281	3.75e-135	383		FGSG_07589	XP_011327371.1	466	hypothetical protein FGSG_07589	30.932	2.09e-23	97.1		FPSE_05458	XP_009256851.1	605	hypothetical protein FPSE_05458	30.303	2.15e-21	92.4		FVEG_08603	XP_018755159.1	266	NAD(P)H dehydrogenase (quinone)	63.158	8.33e-127	364
	FuKu00792	---	---	---	---	---	---	---	---		---	---	---	---	---	---	---		NECHADRAFT_101787	XP_003039758.1	261	hypothetical protein NECHADRAFT_101787	89.655	1.22e-178	496		---	---	---	---	---	---	---		---	---	---	---	---	---	---		FVEG_05812	XP_018751024.1	1038	hypothetical protein FVEG_05812	27.985	1.25e-23	102
	FuKu00793	---	---	---	---	---	---	---	---		NCU05316	XP_961929.3	1696	pfs domain-containing protein	29.474	4.56e-25	106		NECHADRAFT_85502	XP_003039945.1	1319	hypothetical protein NECHADRAFT_85502	65.347	1.97e-83	275		FGSG_08215	XP_011320592.1	887	hypothetical protein FGSG_08215	28.279	1.67e-21	94.7		FPSE_09602	XP_009260994.1	2191	hypothetical protein FPSE_09602	27.459	3.84e-21	94.4		FVEG_03694	XP_018747806.1	595	L-amino-acid oxidase	85.246	0	1008
	FuKu00794	---	---	---	---	---	---	---	---		NCU01066	XP_961678.1	696	l-amino acid oxidase	36.684	9.9e-108	340		NECHADRAFT_96622	XP_003039954.1	575	hypothetical protein NECHADRAFT_96622	93.989	0	1089		FGSG_13802	XP_011319652.1	553	L-amino-acid oxidase precursor	39.677	1.42e-131	397		FPSE_00676	XP_009252071.1	687	hypothetical protein FPSE_00676	40.285	1.72e-135	412		---	---	---	---	---	---	---
	FuKu00795	---	---	---	---	---	---	---	---		NCU10264	XP_001728464.2	1338	hypothetical protein NCU10264	37.647	3.37e-05	45.4		NECHADRAFT_101788	XP_003039948.1	520	predicted protein	95.584	0	574		---	---	---	---	---	---	---		FPSE_04524	XP_009255917.1	2759	hypothetical protein FPSE_04524, partial	43.636	3.53e-07	52.4		FVEG_07648	XP_018753772.1	389	hypothetical protein FVEG_07648	36.996	1.49e-52	180
	FuKu00796	---	---	---	---	---	---	---	---		NCU05928	XP_958123.3	374	hypothetical protein NCU05928	35.714	1.83e-43	155		NECHADRAFT_34234	XP_003045811.1	374	hypothetical protein NECHADRAFT_34234	38.462	3.94e-50	173		FGSG_11104	XP_011325253.1	331	hypothetical protein FGSG_11104	37.395	3.63e-45	159		FPSE_04476	XP_009255869.1	331	hypothetical protein FPSE_04476	38.235	5.81e-47	164		FVEG_12032	XP_018759834.1	251	esterase/lipase	31.225	2.23e-27	107
	FuKu00797	YAL049C	AIM2	NP_009350.1	246	protein AIM2	28.163	1.59e-24	97.4		NCU01061	XP_961673.1	282	dienelactone hydrolase	54.135	1.6e-99	294		NECHADRAFT_85513	XP_003039761.1	248	hypothetical protein NECHADRAFT_85513	94.355	2.89e-177	491		FGSG_02231	XP_011318126.1	250	hypothetical protein FGSG_02231	25.806	2.91e-22	92		FPSE_08930	XP_009260323.1	248	hypothetical protein FPSE_08930	27.953	1.11e-22	93.2		FVEG_03673	XP_018747780.1	266	hypothetical protein FVEG_03673	60.075	5.86e-86	260
	FuKu00798	---	---	---	---	---	---	---	---		---	---	---	---	---	---	---		NECHADRAFT_85512	XP_003039760.1	264	hypothetical protein NECHADRAFT_85512	89.434	7.94e-164	458		FGSG_09136	XP_011328650.1	262	hypothetical protein FGSG_09136	57.736	2.46e-88	266		FPSE_06802	XP_009258195.1	262	hypothetical protein FPSE_06802	56.877	7.03e-87	262		FVEG_03684	XP_018747793.1	284	hypothetical protein FVEG_03684	48.472	1.57e-68	217
	FuKu00799	---	---	---	---	---	---	---	---		NCU07200	XP_957425.1	285	metalloprotease 1	47.807	1.16e-67	214		NECHADRAFT_85501	XP_003039944.1	286	hypothetical protein NECHADRAFT_85501	88.421	0	525		FGSG_00028	XP_011315613.1	275	hypothetical protein FGSG_00028	43.116	1.32e-64	206		FPSE_07841	XP_009259234.1	275	hypothetical protein FPSE_07841	43.726	2.75e-65	207		FVEG_01592	XP_018744534.1	358	alcohol dehydrogenase	62.431	1.67e-161	460
	FuKu00800	YPL088W	---	NP_015237.1	342	aldo-keto reductase superfamily protein	44.868	4.6e-97	293		NCU06009	XP_958817.1	359	oxidoreductase	60.393	1.38e-150	432		NECHADRAFT_85497	XP_003039942.1	357	hypothetical protein NECHADRAFT_85497	96.078	0	719		FGSG_08065	XP_011320758.1	357	hypothetical protein FGSG_08065	62.117	3.58e-159	454		FPSE_02307	XP_009253701.1	357	hypothetical protein FPSE_02307	62.117	5.62e-159	453		FVEG_03700	XP_018747817.1	329	hypothetical protein FVEG_03700	53.743	1.91e-120	355
	FuKu00801	---	---	---	---	---	---	---	---		NCU10080	XP_957845.3	902	hypothetical protein NCU10080	46.875	3.26e-09	57.4		NECHADRAFT_82927	XP_003049256.1	358	predicted protein	25.806	3.24e-13	69.7		FGSG_09188	XP_011328591.1	108	hypothetical protein FGSG_09188	66.038	4.48e-44	150		FPSE_03453	XP_009254847.1	372	hypothetical protein FPSE_03453	50.258	3.65e-109	328		FVEG_04369	XP_018748800.1	629	hypothetical protein FVEG_04369	46.019	1.7e-174	514
	FuKu00802	YBR208C	DUR1,2	NP_009767.1	1835	bifunctional urea carboxylase/allophanate hydrolase	32.692	1.06e-11	66.2		NCU00240	XP_957711.3	765	hypothetical protein NCU00240	23.878	2.39e-35	141		NECHADRAFT_50177	XP_003039762.1	627	hypothetical protein NECHADRAFT_50177	86.762	0	1130		FGSG_02228	XP_011318123.1	664	hypothetical protein FGSG_02228	40.81	4.79e-148	446		FPSE_00243	XP_009251638.1	695	hypothetical protein FPSE_00243	40.976	1.17e-149	452		FVEG_11037	XP_018758440.1	769	hypothetical protein FVEG_11037	32.115	9.76e-46	176
	FuKu00803	---	---	---	---	---	---	---	---		NCU10091	XP_011394775.1	620	hypothetical protein NCU10091	31.884	1.25e-49	185		NECHADRAFT_85503	XP_003039759.1	937	predicted protein	71.885	0	1355		FGSG_05004	XP_011323484.1	840	hypothetical protein FGSG_05004	29.268	5.35e-29	123		FPSE_11859	XP_009263251.1	817	hypothetical protein FPSE_11859	27.119	7.43e-34	139		FVEG_08125	XP_018754500.1	298	hypothetical protein FVEG_08125	70.635	2.11e-50	179
	FuKu00804	YPR013C	CMR3	NP_015338.1	317	Cmr3p	49.153	6.85e-14	71.2		NCU07593	XP_962973.1	441	hypothetical protein NCU07593	48.475	9.51e-76	253		NECHADRAFT_78961	XP_003052109.1	375	hypothetical protein NECHADRAFT_78961	72.222	3.8e-51	183		FGSG_07052	XP_011326747.1	158	hypothetical protein FGSG_07052, partial	70.635	8.85e-52	177		FPSE_02736	XP_009254130.1	350	hypothetical protein FPSE_02736	70.635	4.42e-50	179		FVEG_03698	XP_018747815.1	368	hypothetical protein FVEG_03698	74.438	0	564
	FuKu00805	YNL134C	---	NP_014265.3	376	uncharacterized protein YNL134C	28.571	6.16e-19	85.1		NCU06080	XP_959542.3	355	hypothetical protein NCU06080	56.125	4.7e-126	369		NECHADRAFT_50006	XP_003039938.1	333	hypothetical protein NECHADRAFT_50006	88.611	0	645		FGSG_09186	XP_011328593.1	334	hypothetical protein FGSG_09186	70.492	0	523		FPSE_03451	XP_009254845.1	368	hypothetical protein FPSE_03451	79.508	0	606		FVEG_13377	XP_018761557.1	351	hypothetical protein FVEG_13377	44.411	1.83e-95	291
	FuKu00806	YMR226C	---	NP_013953.1	267	oxidoreductase	31.387	1.94e-08	52.8		NCU08406	XP_963278.1	333	hypothetical protein NCU08406	40.134	2.95e-56	188		NECHADRAFT_50449	XP_003039752.1	343	hypothetical protein NECHADRAFT_50449	90.379	0	612		FGSG_11473	XP_011325743.1	341	hypothetical protein FGSG_11473	43.505	1.19e-82	257		FPSE_09347	XP_009260739.1	348	hypothetical protein FPSE_09347	43.807	9.69e-89	273		FVEG_03699	XP_018747816.1	265	hypothetical protein FVEG_03699	80.451	5.98e-139	395
	FuKu00807	---	---	---	---	---	---	---	---		NCU02335	XP_011395143.1	282	short chain dehydrogenase, variant	40.876	2.99e-61	197		NECHADRAFT_72175	XP_003039939.1	268	hypothetical protein NECHADRAFT_72175	97.761	0	535		FGSG_09187	XP_011328592.1	266	hypothetical protein FGSG_09187	76.692	1.15e-137	392		FPSE_03452	XP_009254846.1	264	hypothetical protein FPSE_03452	77.068	8.28e-135	384		FVEG_14920	XP_018744768.1	184	hypothetical protein FVEG_14920	48.521	5.08e-44	151
	FuKu00808	---	---	---	---	---	---	---	---		---	---	---	---	---	---	---		NECHADRAFT_85496	XP_003039941.1	329	predicted protein	71.386	2.61e-163	462		---	---	---	---	---	---	---		---	---	---	---	---	---	---		FVEG_09735	XP_018756735.1	652	hypothetical protein FVEG_09735	47.312	1.32e-43	162
	FuKu00809	---	---	---	---	---	---	---	---		NCU05414	XP_963502.3	663	hypothetical protein NCU05414	36.842	2.82e-37	143		NECHADRAFT_65087	XP_003049574.1	652	predicted protein	47.514	3.08e-43	160		FGSG_01637	XP_011317462.1	442	hypothetical protein FGSG_01637	44.175	8.01e-44	160		FPSE_09753	XP_009261145.1	643	hypothetical protein FPSE_09753	44.175	4.79e-43	159		FVEG_00035	XP_018742022.1	434	hypothetical protein FVEG_00035	26.829	1.48e-15	78.2
	FuKu00810	---	---	---	---	---	---	---	---		NCU05929	XP_958124.2	450	hypothetical protein NCU05929	30.233	9.87e-16	78.2		NECHADRAFT_54135	XP_003047280.1	455	hypothetical protein NECHADRAFT_54135, partial	29.771	1.95e-12	68.2		FGSG_11104	XP_011325253.1	331	hypothetical protein FGSG_11104	25.899	1.55e-07	52		FPSE_10284	XP_009261676.1	434	hypothetical protein FPSE_10284	29.104	7.85e-12	65.9		FVEG_12059	XP_018759870.1	340	hypothetical protein FVEG_12059	27.273	6.72e-25	103
	FuKu00811	---	---	---	---	---	---	---	---		---	---	---	---	---	---	---		NECHADRAFT_85483	XP_003039936.1	322	hypothetical protein NECHADRAFT_85483	89.619	0	529		FGSG_07885	XP_011327717.1	260	hypothetical protein FGSG_07885	28.244	1.34e-15	75.1		FPSE_11038	XP_009262430.1	275	hypothetical protein FPSE_11038	26.667	9.22e-16	75.9		FVEG_15321	XP_018747823.1	117	hypothetical protein FVEG_15321	69.159	3.72e-51	160
	FuKu00812	---	---	---	---	---	---	---	---		---	---	---	---	---	---	---		NECHADRAFT_106405	XP_003039926.1	117	predicted protein	94.872	3.81e-78	229		---	---	---	---	---	---	---		---	---	---	---	---	---	---		FVEG_13527	XP_018761730.1	548	hypothetical protein FVEG_13527	40.402	3.55e-129	392
	FuKu00813	---	---	---	---	---	---	---	---		---	---	---	---	---	---	---		NECHADRAFT_85481	XP_003039935.1	549	hypothetical protein NECHADRAFT_85481	86.081	0	953		FGSG_04958	XP_011323429.1	616	hypothetical protein FGSG_04958	21.535	5.53e-11	63.9		FPSE_08107	XP_009259500.1	589	hypothetical protein FPSE_08107	21.248	5.7e-08	54.3		FVEG_12015	XP_018759812.1	415	hypothetical protein FVEG_12015	65.903	0	547
	FuKu00814	---	---	---	---	---	---	---	---		NCU17227	XP_011395368.1	427	hypothetical protein NCU17227	35	3.07e-61	206		NECHADRAFT_96610	XP_003039754.1	372	hypothetical protein NECHADRAFT_96610	92.992	0	706		FGSG_09189	XP_011328590.1	382	hypothetical protein FGSG_09189	66.097	0	521		FPSE_00275	XP_009251670.1	376	hypothetical protein FPSE_00275	67.717	0	552		FVEG_12275	XP_018760142.1	481	beta-glucosidase	54.717	0	547
	FuKu00815	---	---	---	---	---	---	---	---		NCU00130	XP_011393759.1	476	beta-glucosidase, variant	47.679	6.08e-151	443		NECHADRAFT_49927	XP_003039755.1	460	hypothetical protein NECHADRAFT_49927	95.133	0	905		FGSG_07351	XP_011327112.1	481	hypothetical protein FGSG_07351	53.04	0	534		FPSE_04163	XP_009255556.1	481	hypothetical protein FPSE_04163	53.04	0	535		FVEG_03695	XP_018747808.1	2272	hypothetical protein FVEG_03695	75.369	0	3627
	FuKu00816	YER061C	CEM1	NP_010983.2	442	fatty acid synthase CEM1	28.108	3.57e-22	100		NCU03584	XP_960586.3	2206	polyketide synthase	38.306	0	1271		NECHADRAFT_101778	XP_003039929.1	2298	hypothetical protein NECHADRAFT_101778	95.431	0	4562		FGSG_09182	XP_011328597.1	2138	hypothetical protein FGSG_09182	75.485	0	3415		FPSE_03446	XP_009254840.1	2287	PKS3	76.281	0	3681		FVEG_03697	XP_018747814.1	527	hypothetical protein FVEG_03697	83.65	0	927
	FuKu00817	---	---	---	---	---	---	---	---		NCU07094	XP_960255.2	494	monooxygenase	37.423	1.27e-108	335		NECHADRAFT_101780	XP_003039930.1	532	predicted protein	96.276	0	1068		FGSG_09184	XP_011328595.1	530	hypothetical protein FGSG_09184	82.543	0	921		FPSE_03448	XP_009254842.1	530	hypothetical protein FPSE_03448	83.302	0	925		FVEG_13844	XP_018762234.1	696	hypothetical protein FVEG_13844	50.498	0	605
	FuKu00818	YPL248C	GAL4	NP_015076.1	881	galactose-responsive transcription factor GAL4	24.149	2.06e-35	141		NCU08042	XP_962712.2	812	fungal specific transcription factor domain-containing protein	24.543	1.5e-35	142		NECHADRAFT_85473	XP_003039931.1	665	hypothetical protein NECHADRAFT_85473	83.433	0	1145		FGSG_12813	XP_011324378.1	257	hypothetical protein FGSG_12813	30	2.38e-33	129		FPSE_04518	XP_009255911.1	1299	hypothetical protein FPSE_04518	25.875	1.35e-43	168		FVEG_16158	XP_018753770.1	686	hypothetical protein FVEG_16158	31.069	3.55e-95	311
	FuKu00819	---	---	---	---	---	---	---	---		NCU04297	XP_961087.3	674	hypothetical protein NCU04297	32.471	1.67e-83	279		NECHADRAFT_85423	XP_003039720.1	661	hypothetical protein NECHADRAFT_85423	85.147	0	1197		FGSG_11545	XP_011323081.1	662	hypothetical protein FGSG_11545	30.299	7.85e-73	250		FPSE_10275	XP_009261667.1	770	hypothetical protein FPSE_10275	26.973	1.07e-53	196		FVEG_08688	XP_018755264.1	168	hypothetical protein FVEG_08688	38.732	3.75e-19	82.4
	FuKu00820	---	---	---	---	---	---	---	---		---	---	---	---	---	---	---		NECHADRAFT_85480	XP_003039748.1	247	predicted protein	91.498	4.84e-175	485		---	---	---	---	---	---	---		---	---	---	---	---	---	---		FVEG_09649	XP_018756615.1	353	adenosine deaminase	35.556	8.13e-62	202
	FuKu00821	YNL141W	AAH1	NP_014258.1	347	adenine deaminase	38.462	1.07e-62	203		NCU04642	XP_011394672.1	591	adenosine deaminase	28.916	1.58e-09	57.4		NECHADRAFT_50518	XP_003039928.1	337	hypothetical protein NECHADRAFT_50518	89.968	0	582		FGSG_01567	XP_011317379.1	353	hypothetical protein FGSG_01567	35.238	1.49e-62	204		FPSE_00768	XP_009252163.1	353	hypothetical protein FPSE_00768	35.556	5.41e-63	205		FVEG_10492	XP_018757755.1	493	hypothetical protein FVEG_10492	50.602	0	534
	FuKu00822	YGR289C	MAL11	NP_011805.3	616	alpha-glucoside permease	26.376	1.6e-41	156		NCU06522	XP_961779.1	560	MFS maltose permease	28.937	1.97e-47	174		NECHADRAFT_50009	XP_003039756.1	520	hypothetical protein NECHADRAFT_50009	96.923	0	1044		FGSG_11150	XP_011325199.1	540	hypothetical protein FGSG_11150	27.644	8.3e-53	189		FPSE_02869	XP_009254263.1	540	hypothetical protein FPSE_02869	27.644	6.93e-53	189		FVEG_16154	XP_018753737.1	534	hypothetical protein FVEG_16154	60.92	8.01e-68	223
	FuKu00823	YGR260W	TNA1	NP_011776.1	534	Tna1p	25.51	1.59e-15	74.7		NCU04568	XP_958667.3	505	pantothenate transporter liz1, partial	35.192	1.94e-45	162		NECHADRAFT_49824	XP_003039719.1	469	hypothetical protein NECHADRAFT_49824	96.54	0	566		FGSG_08047	XP_011320777.1	467	hypothetical protein FGSG_08047	60.959	4.03e-120	356		FPSE_02324	XP_009253718.1	467	hypothetical protein FPSE_02324	60.959	3.24e-119	354		FVEG_15271	XP_018747521.1	1191	hypothetical protein FVEG_15271	33.607	1.48e-13	69.7
	FuKu00824	---	---	---	---	---	---	---	---		---	---	---	---	---	---	---		NECHADRAFT_85424	XP_003039721.1	254	hypothetical protein NECHADRAFT_85424	88.235	2.5e-151	425		FGSG_03784	XP_011321903.1	230	hypothetical protein FGSG_03784	32.051	5.28e-17	76.3		FPSE_11156	XP_009262548.1	226	hypothetical protein FPSE_11156	31.76	1.66e-18	80.9		FVEG_07684	XP_018753813.1	379	hypothetical protein FVEG_07684	81.283	0	649
	FuKu00825	---	---	---	---	---	---	---	---		---	---	---	---	---	---	---		NECHADRAFT_96603	XP_003039746.1	377	hypothetical protein NECHADRAFT_96603	92.838	0	729		FGSG_04836	XP_011323290.1	379	hypothetical protein FGSG_04836	81.671	0	652		FPSE_05576	XP_009256969.1	348	hypothetical protein FPSE_05576	33.52	2.56e-57	192		FVEG_10437	XP_018757678.1	358	hypothetical protein FVEG_10437	68.715	1.04e-177	501
	FuKu00826	YJR159W	SOR1	NP_012693.1	357	L-iditol 2-dehydrogenase SOR1	43.017	3.63e-91	279		NCU00891	XP_964807.1	383	xylitol dehydrogenase	49.435	2.54e-117	348		NECHADRAFT_96600	XP_003039932.1	392	hypothetical protein NECHADRAFT_96600	84.986	0	628		FGSG_04247	XP_011321374.1	356	hypothetical protein FGSG_04247	69.944	0	516		FPSE_08741	XP_009260134.1	356	hypothetical protein FPSE_08741	71.268	0	527		FVEG_07912	XP_018754127.1	315	hypothetical protein FVEG_07912	30.876	5.82e-22	95.1
	FuKu00827	---	---	---	---	---	---	---	---		NCU01593	XP_956504.2	522	hypothetical protein NCU01593	40.323	7.48e-05	43.5		NECHADRAFT_75566	XP_003053924.1	698	hypothetical protein NECHADRAFT_75566	32.216	1.85e-47	173		FGSG_07348	XP_011327107.1	534	hypothetical protein FGSG_07348	25.767	1.74e-16	80.5		FPSE_04158	XP_009255551.1	673	hypothetical protein FPSE_04158	28.021	1.37e-37	144		FVEG_13845	XP_018762236.1	304	gluconate 5-dehydrogenase	74.671	1.36e-160	453
	FuKu00828	YNL202W	SPS19	NP_014197.2	292	2,4-dienoyl-CoA reductase (NADPH)	30.364	1.72e-18	81.6		NCU03893	XP_957532.1	364	short-chain dehydrogenase/reductase SDR	39.608	1.1e-57	191		NECHADRAFT_49913	XP_003039933.1	273	hypothetical protein NECHADRAFT_49913	93.04	0	530		FGSG_03314	XP_011322425.1	315	hypothetical protein FGSG_03314	56.436	5.22e-117	342		FPSE_10440	XP_009261832.1	299	hypothetical protein FPSE_10440	56.271	2.49e-116	340		FVEG_09325	XP_018756177.1	373	hypothetical protein FVEG_09325	74.263	0	606
	FuKu00829	---	---	---	---	---	---	---	---		NCU09776	XP_958360.3	307	hypothetical protein NCU09776	30.645	8.85e-36	133		NECHADRAFT_45402	XP_003049264.1	365	hypothetical protein NECHADRAFT_45402	42.618	2.48e-108	325		FGSG_02416	XP_011318335.1	372	hypothetical protein FGSG_02416	70.241	0	566		FPSE_01991	XP_009253385.1	372	hypothetical protein FPSE_01991	69.705	0	563		---	---	---	---	---	---	---
	FuKu00830	---	---	---	---	---	---	---	---		---	---	---	---	---	---	---		NECHADRAFT_85411	XP_003039902.1	342	hypothetical protein NECHADRAFT_85411	61.585	2.48e-138	403		FGSG_07717	XP_011327519.1	210	hypothetical protein FGSG_07717	31.455	2.4e-22	94		---	---	---	---	---	---	---		FVEG_07769	XP_018753912.1	923	hypothetical protein FVEG_07769	56.103	0	1033
	FuKu00831	---	---	---	---	---	---	---	---		---	---	---	---	---	---	---		NECHADRAFT_85493	XP_003039940.1	895	hypothetical protein NECHADRAFT_85493	89.497	0	1683		FGSG_09073	XP_011328720.1	906	hypothetical protein FGSG_09073	55.879	0	1018		FPSE_07358	XP_009258751.1	906	hypothetical protein FPSE_07358	56.522	0	1024		FVEG_02997	XP_018746898.1	302	hypothetical protein FVEG_02997	45.833	9.14e-89	269
	FuKu00832	---	---	---	---	---	---	---	---		NCU08934	XP_960801.1	349	hypothetical protein NCU08934	35.952	3.76e-61	199		NECHADRAFT_72158	XP_003039738.1	268	hypothetical protein NECHADRAFT_72158	93.165	0	524		FGSG_10220	XP_011319167.1	303	hypothetical protein FGSG_10220	46.233	4.09e-91	275		FPSE_03653	XP_009255047.1	303	hypothetical protein FPSE_03653	45.89	3.05e-90	273		FVEG_08835	XP_018755448.1	342	hypothetical protein FVEG_08835	37.135	7.92e-76	240
	FuKu00833	YMR083W	ADH3	NP_013800.1	375	alcohol dehydrogenase ADH3	22.599	1.94e-08	53.1		NCU00973	XP_965166.2	419	hypothetical protein NCU00973	24.806	1.29e-13	70.1		NECHADRAFT_105423	XP_003039743.1	345	hypothetical protein NECHADRAFT_105423	90.725	0	650		FGSG_03610	XP_011322092.1	342	hypothetical protein FGSG_03610	39.826	2.13e-78	246		FPSE_05475	XP_009256868.1	342	hypothetical protein FPSE_05475	38.953	1.23e-77	244		FVEG_03709	XP_018747827.1	533	hypothetical protein FVEG_03709	64.299	0	716
	FuKu00834	YHR007C	ERG11	NP_011871.1	530	sterol 14-demethylase	24.675	2.04e-07	51.6		NCU05967	XP_958581.1	548	hypothetical protein NCU05967	30.112	9.52e-74	246		NECHADRAFT_50293	XP_003039735.1	532	hypothetical protein NECHADRAFT_50293	91.165	0	1018		FGSG_09195	XP_011328584.1	530	hypothetical protein FGSG_09195	59.211	0	676		FPSE_07596	XP_009258989.1	539	hypothetical protein FPSE_07596	59.962	0	698		FVEG_03696	XP_018747813.1	387	hypothetical protein FVEG_03696	74.026	0	612
	FuKu00835	---	---	---	---	---	---	---	---		NCU07818	XP_962939.1	376	hypothetical protein NCU07818	34.413	1.07e-39	146		NECHADRAFT_63896	XP_003039742.1	393	hypothetical protein NECHADRAFT_63896	94.588	0	763		FGSG_09183	XP_011328596.1	440	hypothetical protein FGSG_09183	70.752	0	548		FPSE_03447	XP_009254841.1	392	hypothetical protein FPSE_03447	72.414	0	590		FVEG_12767	XP_018760774.1	374	hypothetical protein FVEG_12767	29.577	3.14e-24	101
	FuKu00836	---	---	---	---	---	---	---	---		NCU01769	XP_957192.1	487	hypothetical protein NCU01769	28.4	1.31e-12	67.4		NECHADRAFT_85485	XP_003039751.1	349	hypothetical protein NECHADRAFT_85485	69.516	1.42e-173	489		FGSG_07531	XP_011327307.1	363	hypothetical protein FGSG_07531	33.456	6.52e-26	105		FPSE_10308	XP_009261700.1	365	hypothetical protein FPSE_10308	32.384	5.9e-28	111		FVEG_09998	XP_018757063.1	93	hypothetical protein FVEG_09998	60.638	1.86e-31	108
	FuKu00837	---	---	---	---	---	---	---	---		---	---	---	---	---	---	---		---	---	---	---	---	---	---		---	---	---	---	---	---	---		---	---	---	---	---	---	---		FVEG_03744	XP_018747867.1	699	hypothetical protein FVEG_03744	38.874	3.48e-166	498
	FuKu00838	YKL015W	PUT3	NP_012910.1	979	Put3p	22.632	1.96e-15	78.2		NCU07139	XP_960322.2	805	BEAK-2	26.176	6.38e-17	84		NECHADRAFT_50458	XP_003039749.1	497	hypothetical protein NECHADRAFT_50458, partial	85.343	0	912		FGSG_09349	XP_011328397.1	580	hypothetical protein FGSG_09349	38.447	7.9e-112	352		FPSE_05058	XP_009256451.1	601	hypothetical protein FPSE_05058	41.579	8.66e-144	436		FVEG_00091	XP_018742093.1	494	hypothetical protein FVEG_00091	60.412	0	625
	FuKu00839	YJR152W	DAL5	NP_012686.3	543	allantoate permease	30.862	1.54e-70	236		NCU02653	XP_965426.1	529	allantoate permease	32.49	4.28e-76	251		NECHADRAFT_85484	XP_003039750.1	462	hypothetical protein NECHADRAFT_85484	88.391	0	849		FGSG_00108	XP_011315710.1	493	hypothetical protein FGSG_00108	58.502	0	608		FPSE_10076	XP_009261468.1	493	hypothetical protein FPSE_10076	60.465	0	605		FVEG_13842	XP_018762232.1	549	hypothetical protein FVEG_13842	77.47	0	845
	FuKu00840	YNR072W	HXT17	NP_014470.1	564	hexose transporter HXT17	23.019	2.16e-33	131		NCU04963	XP_959411.2	527	high-affinity glucose transporter	28.153	2e-42	159		NECHADRAFT_85476	XP_003039745.1	511	hypothetical protein NECHADRAFT_85476	84.328	0	941		FGSG_09074	XP_011328719.1	540	hypothetical protein FGSG_09074	25	1.12e-48	177		FPSE_07359	XP_009258752.1	540	hypothetical protein FPSE_07359	24.79	5.75e-48	175		FVEG_07683	XP_018753812.1	346	hypothetical protein FVEG_07683	79.625	0	605
	FuKu00841	---	---	---	---	---	---	---	---		NCU04909	XP_959357.3	379	hypothetical protein NCU04909	37.921	5.34e-72	231		NECHADRAFT_96602	XP_003039934.1	314	predicted protein	78.763	0	583		FGSG_04837	XP_011323291.1	334	hypothetical protein FGSG_04837	75.067	0	570		FPSE_08163	XP_009259556.1	349	hypothetical protein FPSE_08163	58.575	3.32e-156	446		FVEG_10438	XP_018757679.1	276	hypothetical protein FVEG_10438	74.275	7.92e-150	423
	FuKu00842	YNL202W	SPS19	NP_014197.2	292	2,4-dienoyl-CoA reductase (NADPH)	28.8	4.23e-11	59.7		NCU03803	XP_961192.1	292	sorbitol utilization protein SOU2	42.066	4.56e-65	206		NECHADRAFT_85474	XP_003039744.1	276	predicted protein	85.87	2.04e-174	485		FGSG_04248	XP_011321373.1	276	hypothetical protein FGSG_04248	73.188	2.15e-150	424		FPSE_08740	XP_009260133.1	276	hypothetical protein FPSE_08740	73.188	6.24e-150	422		FVEG_10248	XP_018757362.1	727	transketolase	37.915	2.19e-32	130
	FuKu00843	YBR117C	TKL2	NP_009675.3	681	transketolase TKL2	25.824	3.04e-11	63.5		NCU01328	XP_961414.2	686	transketolase	27.083	4.75e-14	73.2		NECHADRAFT_85417	XP_003039905.1	536	hypothetical protein NECHADRAFT_85417	73.529	0	558		FGSG_04065	XP_011321581.1	727	dihydroxyacetone synthase	38.208	6.16e-33	131		FPSE_05207	XP_009256600.1	727	hypothetical protein FPSE_05207	37.198	8.19e-31	125		FVEG_16724	XP_018757193.1	268	hypothetical protein FVEG_16724	43.697	3.28e-49	176
	FuKu00844	---	---	---	---	---	---	---	---		NCU10883	XP_011395028.1	1118	hypothetical protein NCU10883	24.898	3.8e-07	52.8		NECHADRAFT_85464	XP_003039740.1	1085	hypothetical protein NECHADRAFT_85464	39.713	4.61e-126	409		FGSG_11377	XP_011325859.1	372	hypothetical protein FGSG_11377	55.385	1.55e-15	78.2		FPSE_02911	XP_009254305.1	1024	hypothetical protein FPSE_02911	27.434	2.39e-50	191		FVEG_13685	XP_018761925.1	377	acetylornithine deacetylase	45.704	6.07e-76	241
	FuKu00845	---	---	---	---	---	---	---	---		NCU02227	XP_959640.1	452	acetylornithine deacetylase	41.754	2.72e-45	161		NECHADRAFT_70805	XP_003046907.1	344	predicted protein	60.854	2.18e-115	341		FGSG_03481	XP_011322232.1	382	hypothetical protein FGSG_03481	45.23	2.52e-73	234		FPSE_10253	XP_009261645.1	382	hypothetical protein FPSE_10253	45.105	5.61e-75	238		FVEG_03586	XP_018747664.1	1306	5-oxoprolinase (ATP-hydrolysing)	91.337	0	2487
	FuKu00846	YKL215C	OXP1	NP_012707.1	1286	5-oxoprolinase	48.615	0	1216		NCU04569	XP_011394658.1	1375	5-oxoprolinase	51.493	0	1307		NECHADRAFT_72144	XP_003039899.1	1314	predicted protein	98.021	0	2658		FGSG_04902	XP_011323371.1	1304	hypothetical protein FGSG_04902	91.02	0	2452		FPSE_03982	XP_009255375.1	1304	hypothetical protein FPSE_03982	91.324	0	2462		FVEG_03732	XP_018747852.1	547	hypothetical protein FVEG_03732	28.736	1.25e-54	195
	FuKu00847	---	---	---	---	---	---	---	---		---	---	---	---	---	---	---		NECHADRAFT_50224	XP_003039901.1	552	hypothetical protein NECHADRAFT_50224	72.978	0	825		FGSG_02438	XP_011318359.1	543	hypothetical protein FGSG_02438	39.963	1.24e-122	375		FPSE_01968	XP_009253362.1	543	hypothetical protein FPSE_01968	39.405	9.23e-119	365		FVEG_03717	XP_018747834.1	1047	hypothetical protein FVEG_03717	75.81	0	1578
	FuKu00848	YMR266W	RSN1	NP_013993.1	953	Rsn1p	33.385	3.78e-102	344		NCU08776	XP_956097.1	1188	hypothetical protein NCU08776	47.967	0	944		NECHADRAFT_96579	XP_003039915.1	967	hypothetical protein NECHADRAFT_96579	86.59	0	1808		FGSG_09203	XP_011328573.1	1062	hypothetical protein FGSG_09203	73.538	0	1559		FPSE_07594	XP_009258987.1	1082	hypothetical protein FPSE_07594	74.476	0	1601		FVEG_17315	XP_018760626.1	692	hypothetical protein FVEG_17315	35.101	1.9e-96	317
	FuKu00849	YBL047C	EDE1	NP_009506.1	1381	Ede1p	25	9.79e-05	43.9		NCU10036	XP_957973.3	504	golgi matrix protein	23.256	3.32e-06	48.9		NECHADRAFT_85425	XP_003039908.1	751	hypothetical protein NECHADRAFT_85425	88.538	0	1348		FGSG_04518	XP_011321070.1	541	hypothetical protein FGSG_04518	36.447	4.52e-106	337		FPSE_03729	XP_009255123.1	541	hypothetical protein FPSE_03729	35.714	4.2e-103	329		FVEG_05675	XP_018750862.1	310	hypothetical protein FVEG_05675	69.231	1.28e-149	426
	FuKu00850	---	---	---	---	---	---	---	---		---	---	---	---	---	---	---		NECHADRAFT_82925	XP_003049497.1	309	predicted protein	96.44	0	613		---	---	---	---	---	---	---		FPSE_09763	XP_009261155.1	188	hypothetical protein FPSE_09763	28.788	2.15e-12	63.9		FVEG_03295	XP_018747324.1	241	hypothetical protein FVEG_03295	64.315	1.84e-114	331
	FuKu00851	---	---	---	---	---	---	---	---		---	---	---	---	---	---	---		NECHADRAFT_72156	XP_003039918.1	241	hypothetical protein NECHADRAFT_72156	92.531	5.6e-167	464		FGSG_02376	XP_011318287.1	231	hypothetical protein FGSG_02376	62.162	1.37e-106	310		FPSE_06842	XP_009258235.1	241	hypothetical protein FPSE_06842	63.203	4.79e-110	319		FVEG_06529	XP_018752080.1	560	hypothetical protein FVEG_06529	82.45	0	917
	FuKu00852	YEL069C	HXT13	NP_010845.1	564	hexose transporter HXT13	28.866	9.93e-60	207		NCU06138	XP_960000.1	583	quinate permease	75.137	0	854		NECHADRAFT_50091	XP_003039919.1	562	predicted protein	92.883	0	1064		FGSG_09052	XP_011328743.1	564	hypothetical protein FGSG_09052	79.566	0	904		FPSE_07335	XP_009258728.1	564	hypothetical protein FPSE_07335	79.747	0	907		FVEG_07166	XP_018753072.1	460	hypothetical protein FVEG_07166	35.356	7.73e-74	241
	FuKu00853	---	---	---	---	---	---	---	---		NCU05060	XP_956434.2	468	hypothetical protein NCU05060	31.302	3.34e-56	193		NECHADRAFT_49855	XP_003039715.1	382	hypothetical protein NECHADRAFT_49855, partial	92.268	0	743		FGSG_05821	XP_011324414.1	461	hypothetical protein FGSG_05821	30.986	1.17e-69	229		FPSE_03742	XP_009255136.1	459	hypothetical protein FPSE_03742	32.452	6.28e-73	238		FVEG_09701	XP_018756689.1	1114	Ca2+:H+ antiporter	51.163	3.34e-110	378
	FuKu00854	YNL321W	VNX1	NP_014078.1	908	Vnx1p	41.682	6.57e-128	421		NCU05360	XP_963351.1	1146	calcium permease	52.778	7.79e-112	382		NECHADRAFT_101770	XP_003039910.1	781	hypothetical protein NECHADRAFT_101770	71.478	0	777		FGSG_10449	XP_011319426.1	951	hypothetical protein FGSG_10449	33.75	2.17e-154	496		FPSE_10669	XP_009262061.1	967	hypothetical protein FPSE_10669	34.027	1.33e-152	491		FVEG_03710	XP_018747828.1	229	hypothetical protein FVEG_03710	79.204	6.88e-127	362
	FuKu00855	YGL037C	PNC1	NP_011478.3	216	nicotinamidase	38.571	1.73e-40	139		NCU00713	XP_964547.1	297	isochorismatase family hydrolase	52.083	1.78e-79	243		---	---	---	---	---	---	---		FGSG_09196	XP_011328583.1	223	hypothetical protein FGSG_09196	78.125	1.49e-122	350		FPSE_03467	XP_009254861.1	223	hypothetical protein FPSE_03467	79.018	1.6e-122	350		FVEG_03712	XP_018747830.1	569	myosin-crossreactive antigen	86.796	0	1004
	FuKu00856	---	---	---	---	---	---	---	---		---	---	---	---	---	---	---		NECHADRAFT_50153	XP_003039921.1	546	predicted protein	91.065	0	1084		FGSG_09198	XP_011328579.1	536	hypothetical protein FGSG_09198	81.784	0	896		FPSE_03465	XP_009254859.1	572	hypothetical protein FPSE_03465	84.919	0	996		FVEG_17296	XP_018760503.1	439	hypothetical protein FVEG_17296	42.268	1.8e-75	242
	FuKu00857	---	---	---	---	---	---	---	---		NCU05870	XP_959861.2	566	hypothetical protein NCU05870	26.91	1.02e-22	98.2		NECHADRAFT_102250	XP_003040552.1	514	hypothetical protein NECHADRAFT_102250	36.152	4.89e-61	206		FGSG_00763	XP_011316474.1	510	hypothetical protein FGSG_00763	27.761	2.59e-28	114		FPSE_01283	XP_009252678.1	510	hypothetical protein FPSE_01283	26.866	7.47e-28	112		FVEG_03722	XP_018747840.1	393	hypothetical protein FVEG_03722	76.961	0	526
	FuKu00858	YLR181C	VTA1	NP_013282.1	330	Vta1p	63.889	1.66e-06	47.4		NCU00814	XP_964357.2	430	hypothetical protein NCU00814	42.627	1.17e-84	267		NECHADRAFT_49861	XP_003039913.1	405	hypothetical protein NECHADRAFT_49861	94.089	0	585		FGSG_09361	XP_011328384.1	503	hypothetical protein FGSG_09361	74.539	1.69e-133	395		FPSE_05071	XP_009256464.1	507	hypothetical protein FPSE_05071	69.697	9.4e-135	399		FVEG_03724	XP_018747842.1	522	mitochondrial import inner membrane translocase subunit TIM50	80.3	0	857
	FuKu00859	YPL063W	TIM50	NP_015262.1	476	protein translocase subunit TIM50	40.369	2.72e-67	226		NCU02943	XP_965625.3	540	mitochondrial import inner membrane translocase subunit tim-50	53.552	0	548		NECHADRAFT_63881	XP_003039912.1	531	predicted protein	96.805	0	1062		FGSG_09359	XP_011328386.1	525	hypothetical protein FGSG_09359	80.639	0	875		FPSE_05069	XP_009256462.1	525	hypothetical protein FPSE_05069	80.263	0	868		FVEG_03720	XP_018747838.1	268	hypothetical protein FVEG_03720	89.925	1.44e-174	486
	FuKu00860	YGR195W	SKI6	NP_011711.3	246	exosome non-catalytic core subunit SKI6	37.45	4.24e-55	179		NCU00812	XP_964355.3	273	exosome complex exonuclease RRP41	73.162	8.89e-142	402		NECHADRAFT_96576	XP_003039914.1	268	hypothetical protein NECHADRAFT_96576	99.254	0	545		FGSG_09363	XP_011328382.1	266	hypothetical protein FGSG_09363	89.695	3.54e-168	469		FPSE_05073	XP_009256466.1	266	hypothetical protein FPSE_05073	89.695	3.6e-168	469		FVEG_15324	XP_018747831.1	488	hypothetical protein FVEG_15324	42.045	7.58e-18	86.7
	FuKu00861	---	---	---	---	---	---	---	---		NCU00691	XP_965831.1	794	hypothetical protein NCU00691	37.5	6.93e-07	51.2		NECHADRAFT_85448	XP_003039920.1	706	hypothetical protein NECHADRAFT_85448	56.719	0	540		FGSG_09199	XP_011328578.1	439	hypothetical protein FGSG_09199	46.25	1.2e-17	84.7		FPSE_03464	XP_009254858.1	463	hypothetical protein FPSE_03464	46.25	8.08e-17	82.4		FVEG_02321	XP_018745729.1	1625	hypothetical protein FVEG_02321	40.394	0	1200
	FuKu00862	YOL075C	---	NP_014567.2	1294	uncharacterized protein YOL075C	27.094	1.4e-14	77.4		NCU04021	XP_957636.2	1662	ABC transporter	42.676	0	1260		NECHADRAFT_50068	XP_003039713.1	1560	hypothetical protein NECHADRAFT_50068	92.756	0	2972		FGSG_08373	XP_011320404.1	1624	hypothetical protein FGSG_08373	40.261	0	1185		FPSE_08989	XP_009260381.1	1611	hypothetical protein FPSE_08989	40.385	0	1191		FVEG_03723	XP_018747841.1	316	hypothetical protein FVEG_03723	77.377	1.62e-176	495
	FuKu00863	---	---	---	---	---	---	---	---		NCU02942	XP_965624.1	354	hypothetical protein NCU02942	55.939	2.51e-100	301		NECHADRAFT_49842	XP_003039723.1	294	hypothetical protein NECHADRAFT_49842	93.581	0	573		FGSG_09360	XP_011328385.1	312	hypothetical protein FGSG_09360	75.497	5.13e-169	475		FPSE_05070	XP_009256463.1	312	hypothetical protein FPSE_05070	75.497	2.6e-169	476		FVEG_13870	XP_018762274.1	654	hypothetical protein FVEG_13870	71.136	0	915
	FuKu00864	YOR087W	YVC1	NP_014730.2	675	Yvc1p	23.441	5.41e-14	73.2		NCU04465	XP_957034.1	743	nonselective cation channel protein	49.617	0	649		NECHADRAFT_72149	XP_003039722.1	597	hypothetical protein NECHADRAFT_72149	94.017	0	1122		FGSG_08542	XP_011320213.1	645	hypothetical protein FGSG_08542	50.551	0	630		FPSE_10196	XP_009261588.1	671	hypothetical protein FPSE_10196	53.883	0	687		---	---	---	---	---	---	---
	FuKu00865	---	---	---	---	---	---	---	---		---	---	---	---	---	---	---		NECHADRAFT_85402	XP_003039708.1	234	hypothetical protein NECHADRAFT_85402	71.616	5.95e-125	357		---	---	---	---	---	---	---		---	---	---	---	---	---	---		FVEG_17513	XP_018761559.1	672	hypothetical protein FVEG_17513	38.136	2.29e-117	375
	FuKu00866	YKR017C	HEL1	NP_012942.3	551	E3 ubiquitin-protein ligase HEL1	24.607	6.02e-13	70.1		NCU02039	XP_964661.1	702	hypothetical protein NCU02039	29.63	2.79e-29	123		NECHADRAFT_85406	XP_003039711.1	848	hypothetical protein NECHADRAFT_85406	85.151	0	1549		FGSG_07044	XP_011326737.1	670	hypothetical protein FGSG_07044	31.053	1.31e-25	112		FPSE_02744	XP_009254138.1	717	hypothetical protein FPSE_02744	31.053	1.05e-25	112		FVEG_13450	XP_018761643.1	502	hypothetical protein FVEG_13450	71.667	0	692
	FuKu00867	YDL174C	DLD1	NP_010107.1	587	D-lactate dehydrogenase	25.281	9.26e-05	42.7		NCU01123	XP_961030.1	511	hypothetical protein NCU01123	29.457	6.3e-48	174		NECHADRAFT_49847	XP_003039712.1	503	hypothetical protein NECHADRAFT_49847	96.429	0	1000		FGSG_10631	XP_011319637.1	503	hypothetical protein FGSG_10631	67.879	0	682		FPSE_00695	XP_009252090.1	504	hypothetical protein FPSE_00695	66.535	0	671		FVEG_13643	XP_018761865.1	240	hypothetical protein FVEG_13643	49.321	1.42e-47	159
	FuKu00868	---	---	---	---	---	---	---	---		---	---	---	---	---	---	---		NECHADRAFT_82926	XP_003049255.1	234	predicted protein	91.453	5.63e-142	400		---	---	---	---	---	---	---		FPSE_09764	XP_009261156.1	222	hypothetical protein FPSE_09764	36.967	7.87e-29	109		FVEG_03728	XP_018747847.1	586	hypothetical protein FVEG_03728	57.399	2.98e-84	264
	FuKu00869	---	---	---	---	---	---	---	---		NCU06324	XP_962586.2	700	hypothetical protein NCU06324	32.955	2.6e-11	61.6		NECHADRAFT_101769	XP_003039904.1	524	hypothetical protein NECHADRAFT_101769	89.076	1.16e-68	222		FGSG_07265	XP_011327003.1	598	hypothetical protein FGSG_07265	31.6	2.07e-18	83.2		FPSE_01115	XP_009252510.1	598	hypothetical protein FPSE_01115	31.6	7.44e-18	81.6		FVEG_03587	XP_018747665.1	691	hypothetical protein FVEG_03587	83.261	0	1191
	FuKu00870	YKL015W	PUT3	NP_012910.1	979	Put3p	24.874	1.29e-26	114		NCU00054	XP_955805.3	627	hypothetical protein NCU00054	22.165	6.3e-20	93.2		NECHADRAFT_49827	XP_003039709.1	678	predicted protein	93.768	0	1339		FGSG_04901	XP_011323370.1	696	hypothetical protein FGSG_04901	78.236	0	1121		FPSE_03983	XP_009255376.1	683	hypothetical protein FPSE_03983	80.932	0	1148		FVEG_03718	XP_018747835.1	721	hypothetical protein FVEG_03718	80.261	0	1152
	FuKu00871	YCL057W	PRD1	NP_009874.1	712	metalloendopeptidase	31.241	3.88e-103	332		NCU06618	XP_962360.2	631	metallopeptidase MepB	31.327	4.06e-90	296		NECHADRAFT_85436	XP_003039726.1	701	hypothetical protein NECHADRAFT_85436	95.578	0	1385		FGSG_09206	XP_011328570.1	700	hypothetical protein FGSG_09206	80.174	0	1150		FPSE_07593	XP_009258986.1	700	hypothetical protein FPSE_07593	79.399	0	1151		FVEG_13079	XP_018761197.1	539	cytochrome P450, family 17, subfamily A (steroid 17alpha-monooxygenase)	35.596	1.23e-88	286
	FuKu00872	YDR402C	DIT2	NP_010690.1	489	putative cytochrome P450	24.806	4.12e-06	47.4		NCU02852	XP_964142.1	542	cytochrome P450	34.257	6.04e-84	273		NECHADRAFT_50432	XP_003039903.1	546	predicted protein	95.788	0	1061		FGSG_11389	XP_011325845.1	526	hypothetical protein FGSG_11389	33.398	1.75e-82	269		FPSE_02922	XP_009254316.1	526	hypothetical protein FPSE_02922	33.526	6.88e-82	267		FVEG_03592	XP_018747672.1	487	hypothetical protein FVEG_03592	89.441	0	874
	FuKu00873	YGR260W	TNA1	NP_011776.1	534	Tna1p	31.388	3.15e-81	263		NCU08407	XP_963279.2	505	MFS transporter	40.86	5.59e-110	338		NECHADRAFT_97849	XP_003047488.1	475	hypothetical protein NECHADRAFT_97849	69.017	0	680		FGSG_04899	XP_011323368.1	489	hypothetical protein FGSG_04899	88.613	0	867		FPSE_03985	XP_009255378.1	489	hypothetical protein FPSE_03985	88.82	0	866		FVEG_03711	XP_018747829.1	1183	3-hydroxy-3-methylglutaryl-coenzyme A reductase	88.196	0	2158
	FuKu00874	YML075C	HMG1	NP_013636.1	1054	hydroxymethylglutaryl-CoA reductase (NADPH) HMG1	40.305	0	758		NCU00712	XP_964546.1	1173	3-hydroxy-3-methylglutaryl-coenzyme A reductase	70.117	0	1654		NECHADRAFT_105420	XP_003039733.1	1276	predicted protein	95.218	0	2269		FGSG_09197	XP_011328582.1	1181	3-hydroxy-3-methylglutaryl-coenzyme A reductase	87.121	0	2118		FPSE_03466	XP_009254860.1	1181	HMR1	87.29	0	2124		FVEG_03721	XP_018747839.1	503	hypothetical protein FVEG_03721	74.759	0	741
	FuKu00875	YOR288C	MPD1	NP_014931.3	318	protein disulfide isomerase MPD1	35.437	8.05e-34	129		NCU00813	XP_964356.1	504	disulfide isomerase	52.575	7.07e-156	457		NECHADRAFT_4540	XP_003039724.1	452	hypothetical protein NECHADRAFT_4540, partial	95.354	0	826		FGSG_09362	XP_011328383.1	524	hypothetical protein FGSG_09362	71.507	0	738		FPSE_05072	XP_009256465.1	527	hypothetical protein FPSE_05072	71.507	0	744		FVEG_03719	XP_018747836.1	340	hypothetical protein FVEG_03719	82.353	0	595
	FuKu00876	YMR303C	ADH2	NP_014032.1	348	alcohol dehydrogenase ADH2	31.195	1.63e-42	151		NCU01754	XP_011393501.1	353	alcohol dehydrogenase I	29.769	4.8e-42	150		NECHADRAFT_63885	XP_003039725.1	340	predicted protein	97.059	0	681		FGSG_09364	XP_011328381.1	340	hypothetical protein FGSG_09364	82.353	0	597		FPSE_05074	XP_009256467.1	340	hypothetical protein FPSE_05074	80.882	0	593		---	---	---	---	---	---	---
	FuKu00877	YML061C	PIF1	NP_013650.1	859	DNA helicase PIF1	32.973	3.72e-10	61.2		NCU00428	XP_956692.2	931	DNA repair and recombination protein pif1	27.542	8.59e-06	48.1		NECHADRAFT_98098	XP_003040581.1	726	hypothetical protein NECHADRAFT_98098	44.75	1.09e-95	316		---	---	---	---	---	---	---		FPSE_05187	XP_009256580.1	821	hypothetical protein FPSE_05187	27.753	1.66e-05	47.4		---	---	---	---	---	---	---
	FuKu00878	---	---	---	---	---	---	---	---		---	---	---	---	---	---	---		NECHADRAFT_98098	XP_003040581.1	726	hypothetical protein NECHADRAFT_98098	58.385	1.78e-62	208		---	---	---	---	---	---	---		---	---	---	---	---	---	---		FVEG_02566	XP_018746145.1	428	hypothetical protein FVEG_02566	80.67	0	667
	FuKu00879	YMR190C	SGS1	NP_013915.1	1447	ATP-dependent DNA helicase SGS1	40.909	8.36e-05	39.3		---	---	---	---	---	---	---		NECHADRAFT_79752	XP_003040511.1	391	hypothetical protein NECHADRAFT_79752	81.081	1.76e-54	177		---	---	---	---	---	---	---		---	---	---	---	---	---	---		FVEG_16574	XP_018756249.1	1601	AGC/PKA protein kinase	32.841	2.72e-68	249
	FuKu00880	YNL320W	---	NP_014079.1	284	uncharacterized protein YNL320W	25.466	3.48e-07	49.3		NCU06927	XP_959274.2	474	abhydrolase domain containing 12	35.546	2.78e-75	243		NECHADRAFT_75511	XP_003053898.1	334	hypothetical protein NECHADRAFT_75511	44.337	2.46e-83	260		FGSG_09396	XP_011328349.1	398	hypothetical protein FGSG_09396	40.897	5.53e-89	276		FPSE_08872	XP_009260265.1	405	hypothetical protein FPSE_08872	81.606	0	670		FVEG_16574	XP_018756249.1	1601	AGC/PKA protein kinase	49.791	8.49e-72	242
	FuKu00881	YGR232W	NAS6	NP_011748.3	228	Nas6p	28.643	1.89e-10	60.1		NCU05316	XP_961929.3	1696	pfs domain-containing protein	27.753	7.13e-61	225		NECHADRAFT_85540	XP_003039967.1	785	hypothetical protein NECHADRAFT_85540	37.474	3.49e-72	255		FGSG_08155	XP_011320658.1	1141	hypothetical protein FGSG_08155	41.185	1.15e-134	434		FPSE_03740	XP_009255134.1	1384	hypothetical protein FPSE_03740	28.656	6.46e-41	162		---	---	---	---	---	---	---
	FuKu00882	---	---	---	---	---	---	---	---		NCU05316	XP_961929.3	1696	pfs domain-containing protein	45.968	1.05e-59	206		NECHADRAFT_74034	XP_003049748.1	1084	hypothetical protein NECHADRAFT_74034	45.455	3.5e-55	192		FGSG_11425	XP_011325800.1	1223	hypothetical protein FGSG_11425	56.327	3.19e-80	263		FPSE_03740	XP_009255134.1	1384	hypothetical protein FPSE_03740	42.308	4.81e-54	190		FVEG_04177	XP_018748528.1	259	hypothetical protein FVEG_04177	66.176	1.07e-46	155
	FuKu00883	---	---	---	---	---	---	---	---		---	---	---	---	---	---	---		NECHADRAFT_99743	XP_003052769.1	466	predicted protein	37.576	4.97e-23	94.4		---	---	---	---	---	---	---		---	---	---	---	---	---	---		FVEG_16439	XP_018755390.1	200	hypothetical protein FVEG_16439	52.893	1.33e-43	144
	FuKu00884	---	---	---	---	---	---	---	---		NCU01851	XP_963885.1	223	hypothetical protein NCU01851	49.315	6.27e-18	77.4		NECHADRAFT_91173	XP_003046684.1	259	hypothetical protein NECHADRAFT_91173	70.588	1.17e-51	168		FGSG_09621	XP_011328087.1	262	hypothetical protein FGSG_09621	66.176	9.55e-46	152		FPSE_05806	XP_009257199.1	268	hypothetical protein FPSE_05806	41.818	8.62e-19	80.5		FVEG_07675	XP_018753804.1	364	hypothetical protein FVEG_07675	37.067	6.43e-80	254
	FuKu00886	---	---	---	---	---	---	---	---		---	---	---	---	---	---	---		NECHADRAFT_73792	XP_003049496.1	218	hypothetical protein NECHADRAFT_73792	76.692	1.32e-72	219		FGSG_03682	XP_011322014.1	206	hypothetical protein FGSG_03682	49.18	4.75e-40	135		FPSE_01851	XP_009253245.1	215	hypothetical protein FPSE_01851	49.18	6.47e-40	135		FVEG_07488	XP_018753550.1	391	hypothetical protein FVEG_07488	41.237	1.28e-91	282
[truncated: 12,824 more rows]

## Sheet: Table S3
		Table S3. Gene ontology-based functional characterization of the Fusarium kuroshium genes.
		F. kuroshio (Gene ID)	Gene Ontology (GO) functional classification
			GO-term type	GO-terms	GO names
[truncated: 6,947 more rows]

## Sheet: Table S4
		Table S4. KOG terms inherited to Fusarium kuroshium genes.
[truncated: 9,796 more rows]

[truncated: 8 more sheets: Table S5, Table S6, Table S7, Table S8, Table S9, Table S10, Table S11, Table S12]
